# Supplementary material for: Microridge-like structures anchor motile cilia
Source: Nat Commun. 2022 Apr 19;13:2056. doi: 10.1038/s41467-022-29741-3 (PMC9018822; doi:10.1038/s41467-022-29741-3)
Supplement: Supplementary file 7 — Source Data [file 41467_2022_29741_MOESM7_ESM.xlsx]

## Sheet: Figure 1g Raw Data
Stage	Cell_ID_Old	Cell_ID	Rootlet_Length	Subapical Actin
st20_21	001	st20_21_001	0.512	without
st20_21	001	st20_21_001	0.592	without
st20_21	001	st20_21_001	0.563	without
st20_21	001	st20_21_001	0.537	without
st20_21	001	st20_21_001	0.476	without
st20_21	001	st20_21_001	0.487	without
st20_21	001	st20_21_001	0.584	without
st20_21	001	st20_21_001	0.533	without
st20_21	001	st20_21_001	0.721	without
st20_21	001	st20_21_001	0.556	without
st20_21	001	st20_21_001	0.692	without
st20_21	001	st20_21_001	0.653	without
st20_21	001	st20_21_001	0.702	without
st20_21	001	st20_21_001	0.541	without
st20_21	001	st20_21_001	0.621	without
st20_21	001	st20_21_001	0.579	without
st20_21	001	st20_21_001	0.616	without
st20_21	001	st20_21_001	0.725	without
st20_21	001	st20_21_001	0.653	without
st20_21	001	st20_21_001	0.558	without
st20_21	001	st20_21_001	0.424	without
st20_21	001	st20_21_001	0.455	without
st20_21	001	st20_21_001	0.448	without
st20_21	001	st20_21_001	0.413	without
st20_21	001	st20_21_001	0.66	without
st20_21	001	st20_21_001	0.702	without
st20_21	001	st20_21_001	0.448	without
st20_21	001	st20_21_001	0.46	without
st20_21	001	st20_21_001	0.36	without
st20_21	001	st20_21_001	0.476	without
st20_21	001	st20_21_001	0.746	without
st20_21	001	st20_21_001	0.403	without
st20_21	001	st20_21_001	0.531	without
st20_21	001	st20_21_001	0.527	without
st20_21	001	st20_21_001	0.397	without
st20_21	001	st20_21_001	0.314	without
st20_21	001	st20_21_001	0.592	without
st20_21	001	st20_21_001	0.652	without
st20_21	001	st20_21_001	0.365	without
st20_21	001	st20_21_001	0.462	without
st20_21	001	st20_21_001	0.398	without
st20_21	001	st20_21_001	0.571	without
st20_21	001	st20_21_001	0.418	without
st20_21	001	st20_21_001	0.671	without
st20_21	001	st20_21_001	0.487	without
st20_21	001	st20_21_001	0.413	without
st20_21	001	st20_21_001	0.471	without
st20_21	001	st20_21_001	0.507	without
st20_21	001	st20_21_001	0.512	without
st20_21	001	st20_21_001	0.475	without
st20_21	001	st20_21_001	0.558	without
st20_21	001	st20_21_001	0.429	without
st20_21	001	st20_21_001	0.507	without
st20_21	001	st20_21_001	0.573	without
st20_21	001	st20_21_001	0.654	without
st20_21	001	st20_21_001	0.487	without
st20_21	001	st20_21_001	0.495	without
st20_21	001	st20_21_001	0.604	without
st20_21	001	st20_21_001	0.638	without
st20_21	001	st20_21_001	0.774	without
st20_21	001	st20_21_001	0.458	without
st20_21	001	st20_21_001	0.65	without
st20_21	001	st20_21_001	0.416	without
st20_21	001	st20_21_001	0.573	without
st20_21	001	st20_21_001	0.578	without
st20_21	001	st20_21_001	0.628	without
st20_21	001	st20_21_001	0.74	without
st20_21	001	st20_21_001	0.554	without
st20_21	001	st20_21_001	0.498	without
st20_21	001	st20_21_001	0.653	without
st20_21	001	st20_21_001	0.508	without
st20_21	001	st20_21_001	0.593	without
st20_21	001	st20_21_001	0.577	without
st20_21	001	st20_21_001	0.408	without
st20_21	001	st20_21_001	0.462	without
st20_21	001	st20_21_001	0.606	without
st20_21	001	st20_21_001	0.495	without
st20_21	001	st20_21_001	0.63	without
st20_21	001	st20_21_001	0.556	without
st20_21	001	st20_21_001	0.491	without
st20_21	001	st20_21_001	0.512	without
st20_21	001	st20_21_001	0.508	without
st20_21	001	st20_21_001	0.624	without
st20_21	001	st20_21_001	0.554	without
st20_21	001	st20_21_001	0.508	without
st20_21	001	st20_21_001	0.489	without
st20_21	001	st20_21_001	0.506	without
st20_21	001	st20_21_001	0.485	without
st20_21	001	st20_21_001	0.556	without
st20_21	001	st20_21_001	0.504	without
st20_21	001	st20_21_001	0.434	without
st20_21	001	st20_21_001	0.458	without
st20_21	001	st20_21_001	0.476	without
st20_21	001	st20_21_001	0.554	without
st20_21	001	st20_21_001	0.516	without
st20_21	001	st20_21_001	0.494	without
st20_21	001	st20_21_001	0.482	without
st20_21	001	st20_21_001	0.6	without
st20_21	001	st20_21_001	0.57	without
st20_21	001	st20_21_001	0.624	without
st20_21	001	st20_21_001	0.487	without
st20_21	002	st20_21_002	0.317	without
st20_21	002	st20_21_002	0.358	without
st20_21	002	st20_21_002	0.198	without
st20_21	002	st20_21_002	0.395	without
st20_21	002	st20_21_002	0.34	without
st20_21	002	st20_21_002	0.426	without
st20_21	002	st20_21_002	0.317	without
st20_21	002	st20_21_002	0.329	without
st20_21	002	st20_21_002	0.452	without
st20_21	002	st20_21_002	0.292	without
st20_21	002	st20_21_002	0.289	without
st20_21	002	st20_21_002	0.4	without
st20_21	002	st20_21_002	0.304	without
st20_21	002	st20_21_002	0.322	without
st20_21	002	st20_21_002	0.365	without
st20_21	002	st20_21_002	0.41	without
st20_21	002	st20_21_002	0.396	without
st20_21	002	st20_21_002	0.262	without
st20_21	002	st20_21_002	0.336	without
st20_21	002	st20_21_002	0.465	without
st20_21	002	st20_21_002	0.38	without
st20_21	002	st20_21_002	0.531	without
st20_21	002	st20_21_002	0.4	without
st20_21	002	st20_21_002	0.384	without
st20_21	002	st20_21_002	0.292	without
st20_21	002	st20_21_002	0.387	without
st20_21	002	st20_21_002	0.443	without
st20_21	002	st20_21_002	0.279	without
st20_21	002	st20_21_002	0.428	without
st20_21	002	st20_21_002	0.31	without
st20_21	002	st20_21_002	0.366	without
st20_21	002	st20_21_002	0.507	without
st20_21	002	st20_21_002	0.328	without
st20_21	002	st20_21_002	0.322	without
st20_21	002	st20_21_002	0.519	without
st20_21	002	st20_21_002	0.503	without
st20_21	002	st20_21_002	0.564	without
st20_21	002	st20_21_002	0.586	without
st20_21	002	st20_21_002	0.428	without
st20_21	002	st20_21_002	0.368	without
st20_21	002	st20_21_002	0.442	without
st20_21	002	st20_21_002	0.36	without
st20_21	002	st20_21_002	0.24	without
st20_21	002	st20_21_002	0.304	without
st20_21	002	st20_21_002	0.237	without
st20_21	002	st20_21_002	0.387	without
st20_21	002	st20_21_002	0.435	without
st20_21	002	st20_21_002	0.26	without
st20_21	002	st20_21_002	0.313	without
st20_21	002	st20_21_002	0.413	without
st20_21	002	st20_21_002	0.319	without
st20_21	002	st20_21_002	0.251	without
st20_21	002	st20_21_002	0.313	without
st20_21	002	st20_21_002	0.413	without
st20_21	002	st20_21_002	0.449	without
st20_21	002	st20_21_002	0.272	without
st20_21	002	st20_21_002	0.347	without
st20_21	002	st20_21_002	0.346	without
st20_21	002	st20_21_002	0.396	without
st20_21	002	st20_21_002	0.26	without
st20_21	002	st20_21_002	0.356	without
st20_21	002	st20_21_002	0.395	without
st20_21	002	st20_21_002	0.451	without
st20_21	002	st20_21_002	0.34	without
st20_21	002	st20_21_002	0.366	without
st20_21	002	st20_21_002	0.34	without
st20_21	002	st20_21_002	0.336	without
st20_21	002	st20_21_002	0.534	without
st20_21	002	st20_21_002	0.4	without
st20_21	002	st20_21_002	0.404	without
st20_21	002	st20_21_002	0.539	without
st20_21	002	st20_21_002	0.319	without
st20_21	002	st20_21_002	0.392	without
st20_21	002	st20_21_002	0.375	without
st20_21	002	st20_21_002	0.435	without
st20_21	002	st20_21_002	0.456	without
st20_21	002	st20_21_002	0.365	without
st20_21	002	st20_21_002	0.408	without
st20_21	002	st20_21_002	0.376	without
st20_21	002	st20_21_002	0.435	without
st20_21	002	st20_21_002	0.442	without
st20_21	002	st20_21_002	0.551	without
st20_21	002	st20_21_002	0.305	without
st20_21	002	st20_21_002	0.279	without
st20_21	002	st20_21_002	0.376	without
st20_21	002	st20_21_002	0.35	without
st20_21	002	st20_21_002	0.322	without
st20_21	002	st20_21_002	0.35	without
st20_21	002	st20_21_002	0.289	without
st20_21	002	st20_21_002	0.352	without
st20_21	002	st20_21_002	0.413	without
st20_21	002	st20_21_002	0.334	without
st20_21	002	st20_21_002	0.245	without
st20_21	002	st20_21_002	0.273	without
st20_21	002	st20_21_002	0.336	without
st20_21	002	st20_21_002	0.292	without
st20_21	002	st20_21_002	0.38	without
st20_21	002	st20_21_002	0.49	without
st20_21	002	st20_21_002	0.328	without
st20_21	002	st20_21_002	0.409	without
st20_21	002	st20_21_002	0.185	without
st20_21	002	st20_21_002	0.396	without
st20_21	003	st20_21_003	0.592	without
st20_21	003	st20_21_003	0.748	without
st20_21	003	st20_21_003	0.517	without
st20_21	003	st20_21_003	0.477	without
st20_21	003	st20_21_003	0.393	without
st20_21	003	st20_21_003	0.636	without
st20_21	003	st20_21_003	0.414	without
st20_21	003	st20_21_003	0.282	without
st20_21	003	st20_21_003	0.335	without
st20_21	003	st20_21_003	0.464	without
st20_21	003	st20_21_003	0.357	without
st20_21	003	st20_21_003	0.432	without
st20_21	003	st20_21_003	0.55	without
st20_21	003	st20_21_003	0.576	without
st20_21	003	st20_21_003	0.548	without
st20_21	003	st20_21_003	0.511	without
st20_21	003	st20_21_003	0.252	without
st20_21	003	st20_21_003	0.525	without
st20_21	003	st20_21_003	0.432	without
st20_21	003	st20_21_003	0.526	without
st20_21	003	st20_21_003	0.399	without
st20_21	003	st20_21_003	0.388	without
st20_21	003	st20_21_003	0.431	without
st20_21	003	st20_21_003	0.434	without
st20_21	003	st20_21_003	0.502	without
st20_21	003	st20_21_003	0.538	without
st20_21	003	st20_21_003	0.503	without
st20_21	003	st20_21_003	0.488	without
st20_21	003	st20_21_003	0.558	without
st20_21	003	st20_21_003	0.455	without
st20_21	003	st20_21_003	0.462	without
st20_21	003	st20_21_003	0.514	without
st20_21	003	st20_21_003	0.465	without
st20_21	003	st20_21_003	0.498	without
st20_21	003	st20_21_003	0.505	without
st20_21	003	st20_21_003	0.394	without
st20_21	003	st20_21_003	0.623	without
st20_21	003	st20_21_003	0.588	without
st20_21	003	st20_21_003	0.557	without
st20_21	003	st20_21_003	0.53	without
st20_21	003	st20_21_003	0.55	without
st20_21	003	st20_21_003	0.494	without
st20_21	003	st20_21_003	0.525	without
st20_21	003	st20_21_003	0.565	without
st20_21	003	st20_21_003	0.447	without
st20_21	003	st20_21_003	0.619	without
st20_21	003	st20_21_003	0.548	without
st20_21	003	st20_21_003	0.645	without
st20_21	003	st20_21_003	0.588	without
st20_21	003	st20_21_003	0.301	without
st20_21	003	st20_21_003	0.499	without
st20_21	003	st20_21_003	0.525	without
st20_21	003	st20_21_003	0.422	without
st20_21	003	st20_21_003	0.565	without
st20_21	003	st20_21_003	0.549	without
st20_21	003	st20_21_003	0.565	without
st20_21	003	st20_21_003	0.457	without
st20_21	003	st20_21_003	0.349	without
st20_21	003	st20_21_003	0.588	without
st20_21	003	st20_21_003	0.493	without
st20_21	003	st20_21_003	0.647	without
st20_21	003	st20_21_003	0.614	without
st20_21	003	st20_21_003	0.453	without
st20_21	003	st20_21_003	0.558	without
st20_21	003	st20_21_003	0.694	without
st20_21	003	st20_21_003	0.68	without
st20_21	003	st20_21_003	0.513	without
st20_21	003	st20_21_003	0.509	without
st20_21	003	st20_21_003	0.49	without
st20_21	003	st20_21_003	0.591	without
st20_21	003	st20_21_003	0.616	without
st20_21	003	st20_21_003	0.318	without
st20_21	003	st20_21_003	0.345	without
st20_21	003	st20_21_003	0.6	without
st20_21	003	st20_21_003	0.441	without
st20_21	003	st20_21_003	0.655	without
st20_21	003	st20_21_003	0.592	without
st20_21	003	st20_21_003	0.487	without
st20_21	004	st20_21_004	0.464	without
st20_21	004	st20_21_004	0.309	without
st20_21	004	st20_21_004	0.323	without
st20_21	004	st20_21_004	0.425	without
st20_21	004	st20_21_004	0.287	without
st20_21	004	st20_21_004	0.38	without
st20_21	004	st20_21_004	0.435	without
st20_21	004	st20_21_004	0.369	without
st20_21	004	st20_21_004	0.396	without
st20_21	004	st20_21_004	0.476	without
st20_21	004	st20_21_004	0.389	without
st20_21	004	st20_21_004	0.464	without
st20_21	004	st20_21_004	0.379	without
st20_21	004	st20_21_004	0.391	without
st20_21	004	st20_21_004	0.316	without
st20_21	004	st20_21_004	0.446	without
st20_21	004	st20_21_004	0.489	without
st20_21	004	st20_21_004	0.413	without
st20_21	004	st20_21_004	0.438	without
st20_21	004	st20_21_004	0.454	without
st20_21	004	st20_21_004	0.295	without
st20_21	004	st20_21_004	0.526	without
st20_21	004	st20_21_004	0.435	without
st20_21	004	st20_21_004	0.418	without
st20_21	004	st20_21_004	0.572	without
st20_21	004	st20_21_004	0.47	without
st20_21	004	st20_21_004	0.252	without
st20_21	004	st20_21_004	0.435	without
st20_21	004	st20_21_004	0.353	without
st20_21	004	st20_21_004	0.365	without
st20_21	004	st20_21_004	0.446	without
st20_21	004	st20_21_004	0.53	without
st20_21	004	st20_21_004	0.408	without
st20_21	004	st20_21_004	0.468	without
st20_21	004	st20_21_004	0.29	without
st20_21	004	st20_21_004	0.482	without
st20_21	004	st20_21_004	0.396	without
st20_21	004	st20_21_004	0.48	without
st20_21	004	st20_21_004	0.461	without
st20_21	004	st20_21_004	0.333	without
st20_21	004	st20_21_004	0.538	without
st20_21	004	st20_21_004	0.438	without
st20_21	004	st20_21_004	0.502	without
st20_21	004	st20_21_004	0.604	without
st20_21	004	st20_21_004	0.601	without
st20_21	004	st20_21_004	0.538	without
st20_21	004	st20_21_004	0.812	without
st20_21	004	st20_21_004	0.47	without
st20_21	004	st20_21_004	0.496	without
st20_21	004	st20_21_004	0.452	without
st20_21	004	st20_21_004	0.452	without
st20_21	004	st20_21_004	0.425	without
st20_21	004	st20_21_004	0.355	without
st20_21	004	st20_21_004	0.397	without
st20_21	004	st20_21_004	0.278	without
st20_21	004	st20_21_004	0.298	without
st20_21	004	st20_21_004	0.353	without
st20_21	004	st20_21_004	0.454	without
st20_21	004	st20_21_004	0.331	without
st20_21	004	st20_21_004	0.281	without
st20_21	004	st20_21_004	0.343	without
st20_21	004	st20_21_004	0.407	without
st20_21	004	st20_21_004	0.36	without
st20_21	004	st20_21_004	0.471	without
st20_21	004	st20_21_004	0.309	without
st20_21	004	st20_21_004	0.417	without
st20_21	004	st20_21_004	0.351	without
st20_21	004	st20_21_004	0.35	without
st20_21	004	st20_21_004	0.445	without
st20_21	004	st20_21_004	0.516	without
st20_21	004	st20_21_004	0.486	without
st20_21	004	st20_21_004	0.275	without
st20_21	004	st20_21_004	0.379	without
st20_21	004	st20_21_004	0.372	without
st20_21	004	st20_21_004	0.48	without
st20_21	004	st20_21_004	0.645	without
st20_21	004	st20_21_004	0.425	without
st20_21	004	st20_21_004	0.475	without
st20_21	004	st20_21_004	0.507	without
st20_21	004	st20_21_004	0.41	without
st20_21	004	st20_21_004	0.487	without
st20_21	004	st20_21_004	0.643	without
st20_21	004	st20_21_004	0.389	without
st20_21	004	st20_21_004	0.406	without
st20_21	004	st20_21_004	0.607	without
st20_21	004	st20_21_004	0.372	without
st20_21	004	st20_21_004	0.413	without
st20_21	004	st20_21_004	0.545	without
st20_21	004	st20_21_004	0.251	without
st20_21	004	st20_21_004	0.483	without
st20_21	004	st20_21_004	0.398	without
st20_21	004	st20_21_004	0.369	without
st20_21	004	st20_21_004	0.361	without
st20_21	004	st20_21_004	0.343	without
st20_21	004	st20_21_004	0.351	without
st20_21	004	st20_21_004	0.421	without
st20_21	004	st20_21_004	0.326	without
st20_21	004	st20_21_004	0.389	without
st20_21	004	st20_21_004	0.429	without
st20_21	004	st20_21_004	0.464	without
st20_21	004	st20_21_004	0.476	without
st20_21	004	st20_21_004	0.47	without
st20_21	004	st20_21_004	0.51	without
st20_21	005	st20_21_005	0.463	without
st20_21	005	st20_21_005	0.386	without
st20_21	005	st20_21_005	0.418	without
st20_21	005	st20_21_005	0.417	without
st20_21	005	st20_21_005	0.382	without
st20_21	005	st20_21_005	0.368	without
st20_21	005	st20_21_005	0.337	without
st20_21	005	st20_21_005	0.334	without
st20_21	005	st20_21_005	0.314	without
st20_21	005	st20_21_005	0.366	without
st20_21	005	st20_21_005	0.427	without
st20_21	005	st20_21_005	0.476	without
st20_21	005	st20_21_005	0.449	without
st20_21	005	st20_21_005	0.55	without
st20_21	005	st20_21_005	0.409	without
st20_21	005	st20_21_005	0.463	without
st20_21	005	st20_21_005	0.41	without
st20_21	005	st20_21_005	0.38	without
st20_21	005	st20_21_005	0.432	without
st20_21	005	st20_21_005	0.453	without
st20_21	005	st20_21_005	0.36	without
st20_21	005	st20_21_005	0.342	without
st20_21	005	st20_21_005	0.329	without
st20_21	005	st20_21_005	0.425	without
st20_21	005	st20_21_005	0.301	without
st20_21	005	st20_21_005	0.337	without
st20_21	005	st20_21_005	0.368	without
st20_21	005	st20_21_005	0.313	without
st20_21	005	st20_21_005	0.353	without
st20_21	005	st20_21_005	0.4	without
st20_21	005	st20_21_005	0.458	without
st20_21	005	st20_21_005	0.476	without
st20_21	005	st20_21_005	0.278	without
st20_21	005	st20_21_005	0.435	without
st20_21	005	st20_21_005	0.511	without
st20_21	005	st20_21_005	0.456	without
st20_21	005	st20_21_005	0.409	without
st20_21	005	st20_21_005	0.428	without
st20_21	005	st20_21_005	0.315	without
st20_21	005	st20_21_005	0.39	without
st20_21	005	st20_21_005	0.373	without
st20_21	005	st20_21_005	0.36	without
st20_21	005	st20_21_005	0.606	without
st20_21	005	st20_21_005	0.458	without
st20_21	005	st20_21_005	0.374	without
st20_21	005	st20_21_005	0.463	without
st20_21	005	st20_21_005	0.573	without
st20_21	005	st20_21_005	0.545	without
st20_21	005	st20_21_005	0.513	without
st20_21	005	st20_21_005	0.4	without
st20_21	005	st20_21_005	0.485	without
st20_21	005	st20_21_005	0.746	without
st20_21	005	st20_21_005	0.461	without
st20_21	005	st20_21_005	0.425	without
st20_21	005	st20_21_005	0.483	without
st20_21	005	st20_21_005	0.455	without
st20_21	005	st20_21_005	0.547	without
st20_21	005	st20_21_005	0.518	without
st20_21	005	st20_21_005	0.463	without
st20_21	005	st20_21_005	0.531	without
st20_21	005	st20_21_005	0.564	without
st20_21	005	st20_21_005	0.554	without
st20_21	005	st20_21_005	0.344	without
st20_21	005	st20_21_005	0.417	without
st20_21	005	st20_21_005	0.426	without
st20_21	005	st20_21_005	0.427	without
st20_21	005	st20_21_005	0.586	without
st20_21	005	st20_21_005	0.504	without
st20_21	005	st20_21_005	0.622	without
st20_21	005	st20_21_005	0.597	without
st20_21	005	st20_21_005	0.43	without
st20_21	005	st20_21_005	0.476	without
st20_21	005	st20_21_005	0.593	without
st20_21	005	st20_21_005	0.459	without
st20_21	005	st20_21_005	0.328	without
st20_21	005	st20_21_005	0.472	without
st20_21	005	st20_21_005	0.466	without
st20_21	005	st20_21_005	0.441	without
st20_21	005	st20_21_005	0.534	without
st20_21	005	st20_21_005	0.476	without
st20_21	005	st20_21_005	0.382	without
st20_21	005	st20_21_005	0.414	without
st20_21	005	st20_21_005	0.522	without
st20_21	005	st20_21_005	0.556	without
st20_21	005	st20_21_005	0.692	without
st20_21	005	st20_21_005	0.5	without
st20_21	005	st20_21_005	0.447	without
st20_21	005	st20_21_005	0.497	without
st20_21	005	st20_21_005	0.456	without
st20_21	005	st20_21_005	0.447	without
st20_21	005	st20_21_005	0.422	without
st20_21	005	st20_21_005	0.35	without
st20_21	005	st20_21_005	0.463	without
st20_21	005	st20_21_005	0.675	without
st20_21	005	st20_21_005	0.468	without
st20_21	005	st20_21_005	0.493	without
st20_21	005	st20_21_005	0.481	without
st20_21	005	st20_21_005	0.55	without
st20_21	005	st20_21_005	0.573	without
st20_21	005	st20_21_005	0.479	without
st20_21	005	st20_21_005	0.382	without
st20_21	005	st20_21_005	0.49	without
st20_21	005	st20_21_005	0.432	without
st20_21	006	st20_21_006	0.333	without
st20_21	006	st20_21_006	0.32	without
st20_21	006	st20_21_006	0.424	without
st20_21	006	st20_21_006	0.259	without
st20_21	006	st20_21_006	0.468	without
st20_21	006	st20_21_006	0.306	without
st20_21	006	st20_21_006	0.277	without
st20_21	006	st20_21_006	0.447	without
st20_21	006	st20_21_006	0.353	without
st20_21	006	st20_21_006	0.356	without
st20_21	006	st20_21_006	0.368	without
st20_21	006	st20_21_006	0.306	without
st20_21	006	st20_21_006	0.314	without
st20_21	006	st20_21_006	0.497	without
st20_21	006	st20_21_006	0.424	without
st20_21	006	st20_21_006	0.414	without
st20_21	006	st20_21_006	0.363	without
st20_21	006	st20_21_006	0.316	without
st20_21	006	st20_21_006	0.38	without
st20_21	006	st20_21_006	0.333	without
st20_21	006	st20_21_006	0.34	without
st20_21	006	st20_21_006	0.283	without
st20_21	006	st20_21_006	0.341	without
st20_21	006	st20_21_006	0.364	without
st20_21	006	st20_21_006	0.376	without
st20_21	006	st20_21_006	0.5	without
st20_21	006	st20_21_006	0.388	without
st20_21	006	st20_21_006	0.303	without
st20_21	006	st20_21_006	0.285	without
st20_21	006	st20_21_006	0.418	without
st20_21	006	st20_21_006	0.487	without
st20_21	006	st20_21_006	0.407	without
st20_21	006	st20_21_006	0.487	without
st20_21	006	st20_21_006	0.206	without
st20_21	006	st20_21_006	0.583	without
st20_21	006	st20_21_006	0.398	without
st20_21	006	st20_21_006	0.369	without
st20_21	006	st20_21_006	0.432	without
st20_21	006	st20_21_006	0.465	without
st20_21	006	st20_21_006	0.531	without
st20_21	006	st20_21_006	0.347	without
st20_21	006	st20_21_006	0.323	without
st20_21	006	st20_21_006	0.353	without
st20_21	006	st20_21_006	0.581	without
st20_21	006	st20_21_006	0.533	without
st20_21	006	st20_21_006	0.38	without
st20_21	006	st20_21_006	0.345	without
st20_21	006	st20_21_006	0.428	without
st20_21	006	st20_21_006	0.403	without
st20_21	006	st20_21_006	0.499	without
st20_21	006	st20_21_006	0.361	without
st20_21	006	st20_21_006	0.48	without
st20_21	006	st20_21_006	0.343	without
st20_21	006	st20_21_006	0.337	without
st20_21	006	st20_21_006	0.32	without
st20_21	006	st20_21_006	0.388	without
st20_21	006	st20_21_006	0.351	without
st20_21	006	st20_21_006	0.315	without
st20_21	006	st20_21_006	0.447	without
st20_21	006	st20_21_006	0.412	without
st20_21	006	st20_21_006	0.515	without
st20_21	006	st20_21_006	0.337	without
st20_21	006	st20_21_006	0.417	without
st20_21	006	st20_21_006	0.421	without
st20_21	006	st20_21_006	0.314	without
st20_21	006	st20_21_006	0.476	without
st20_21	006	st20_21_006	0.637	without
st20_21	006	st20_21_006	0.425	without
st20_21	006	st20_21_006	0.494	without
st20_21	006	st20_21_006	0.498	without
st20_21	006	st20_21_006	0.437	without
st20_21	006	st20_21_006	0.401	without
st20_21	006	st20_21_006	0.48	without
st20_21	006	st20_21_006	0.522	without
st20_21	006	st20_21_006	0.418	without
st20_21	006	st20_21_006	0.563	without
st20_21	006	st20_21_006	0.415	without
st20_21	006	st20_21_006	0.377	without
st20_21	006	st20_21_006	0.369	without
st20_21	006	st20_21_006	0.532	without
st20_21	006	st20_21_006	0.476	without
st20_21	006	st20_21_006	0.417	without
st20_21	006	st20_21_006	0.407	without
st20_21	006	st20_21_006	0.5	without
st20_21	006	st20_21_006	0.394	without
st20_21	006	st20_21_006	0.361	without
st20_21	006	st20_21_006	0.482	without
st20_21	006	st20_21_006	0.38	without
st20_21	006	st20_21_006	0.448	without
st20_21	006	st20_21_006	0.481	without
st20_21	006	st20_21_006	0.344	without
st20_21	006	st20_21_006	0.424	without
st20_21	006	st20_21_006	0.391	without
st20_21	006	st20_21_006	0.3	without
st20_21	006	st20_21_006	0.515	without
st20_21	006	st20_21_006	0.418	without
st20_21	006	st20_21_006	0.529	without
st20_21	006	st20_21_006	0.524	without
st20_21	006	st20_21_006	0.538	without
st20_21	006	st20_21_006	0.3	without
st20_21	006	st20_21_006	0.531	without
st20_21	006	st20_21_006	0.358	without
st20_21	006	st20_21_006	0.383	without
st20_21	006	st20_21_006	0.353	without
st20_21	006	st20_21_006	0.452	without
st20_21	006	st20_21_006	0.412	without
st20_21	009	st20_21_009	0.358	without
st20_21	009	st20_21_009	0.306	without
st20_21	009	st20_21_009	0.308	without
st20_21	009	st20_21_009	0.343	without
st20_21	009	st20_21_009	0.343	without
st20_21	009	st20_21_009	0.438	without
st20_21	009	st20_21_009	0.247	without
st20_21	009	st20_21_009	0.37	without
st20_21	009	st20_21_009	0.287	without
st20_21	009	st20_21_009	0.297	without
st20_21	009	st20_21_009	0.288	without
st20_21	009	st20_21_009	0.276	without
st20_21	009	st20_21_009	0.279	without
st20_21	009	st20_21_009	0.339	without
st20_21	009	st20_21_009	0.329	without
st20_21	009	st20_21_009	0.372	without
st20_21	009	st20_21_009	0.3	without
st20_21	009	st20_21_009	0.397	without
st20_21	009	st20_21_009	0.297	without
st20_21	009	st20_21_009	0.321	without
st20_21	009	st20_21_009	0.315	without
st20_21	009	st20_21_009	0.303	without
st20_21	009	st20_21_009	0.212	without
st20_21	009	st20_21_009	0.301	without
st20_21	009	st20_21_009	0.336	without
st20_21	009	st20_21_009	0.349	without
st20_21	009	st20_21_009	0.378	without
st20_21	009	st20_21_009	0.401	without
st20_21	009	st20_21_009	0.267	without
st20_21	009	st20_21_009	0.394	without
st20_21	009	st20_21_009	0.349	without
st20_21	009	st20_21_009	0.321	without
st20_21	009	st20_21_009	0.315	without
st20_21	009	st20_21_009	0.466	without
st20_21	009	st20_21_009	0.286	without
st20_21	009	st20_21_009	0.29	without
st20_21	009	st20_21_009	0.327	without
st20_21	009	st20_21_009	0.37	without
st20_21	009	st20_21_009	0.346	without
st20_21	009	st20_21_009	0.363	without
st20_21	009	st20_21_009	0.259	without
st20_21	009	st20_21_009	0.39	without
st20_21	009	st20_21_009	0.397	without
st20_21	009	st20_21_009	0.353	without
st20_21	009	st20_21_009	0.391	without
st20_21	009	st20_21_009	0.459	without
st20_21	009	st20_21_009	0.369	without
st20_21	009	st20_21_009	0.37	without
st20_21	009	st20_21_009	0.382	without
st20_21	009	st20_21_009	0.386	without
st20_21	009	st20_21_009	0.425	without
st20_21	009	st20_21_009	0.372	without
st20_21	009	st20_21_009	0.336	without
st20_21	009	st20_21_009	0.303	without
st20_21	009	st20_21_009	0.325	without
st20_21	009	st20_21_009	0.353	without
st20_21	009	st20_21_009	0.322	without
st20_21	009	st20_21_009	0.288	without
st20_21	009	st20_21_009	0.349	without
st20_21	009	st20_21_009	0.292	without
st20_21	009	st20_21_009	0.428	without
st20_21	009	st20_21_009	0.367	without
st20_21	009	st20_21_009	0.301	without
st20_21	009	st20_21_009	0.478	without
st20_21	009	st20_21_009	0.282	without
st20_21	009	st20_21_009	0.324	without
st20_21	009	st20_21_009	0.199	without
st20_21	009	st20_21_009	0.355	without
st20_21	009	st20_21_009	0.369	without
st20_21	009	st20_21_009	0.334	without
st20_21	009	st20_21_009	0.357	without
st20_21	009	st20_21_009	0.325	without
st20_21	009	st20_21_009	0.331	without
st20_21	009	st20_21_009	0.404	without
st20_21	009	st20_21_009	0.3	without
st20_21	009	st20_21_009	0.306	without
st20_21	009	st20_21_009	0.343	without
st20_21	009	st20_21_009	0.297	without
st20_21	009	st20_21_009	0.368	without
st20_21	009	st20_21_009	0.387	without
st20_21	009	st20_21_009	0.353	without
st20_21	009	st20_21_009	0.378	without
st20_21	009	st20_21_009	0.349	without
st20_21	009	st20_21_009	0.349	without
st20_21	009	st20_21_009	0.325	without
st20_21	009	st20_21_009	0.401	without
st20_21	009	st20_21_009	0.314	without
st20_21	009	st20_21_009	0.339	without
st20_21	009	st20_21_009	0.321	without
st20_21	009	st20_21_009	0.357	without
st20_21	009	st20_21_009	0.303	without
st20_21	009	st20_21_009	0.376	without
st20_21	009	st20_21_009	0.297	without
st20_21	009	st20_21_009	0.443	without
st20_21	009	st20_21_009	0.324	without
st20_21	009	st20_21_009	0.27	without
st20_21	009	st20_21_009	0.432	without
st20_21	009	st20_21_009	0.256	without
st20_21	009	st20_21_009	0.38	without
st20_21	009	st20_21_009	0.23	without
st20_21	009	st20_21_009	0.353	without
st20_21	009	st20_21_009	0.31	without
st20_21	010	st20_21_010	0.374	without
st20_21	010	st20_21_010	0.288	without
st20_21	010	st20_21_010	0.329	without
st20_21	010	st20_21_010	0.341	without
st20_21	010	st20_21_010	0.284	without
st20_21	010	st20_21_010	0.261	without
st20_21	010	st20_21_010	0.362	without
st20_21	010	st20_21_010	0.362	without
st20_21	010	st20_21_010	0.257	without
st20_21	010	st20_21_010	0.229	without
st20_21	010	st20_21_010	0.33	without
st20_21	010	st20_21_010	0.275	without
st20_21	010	st20_21_010	0.37	without
st20_21	010	st20_21_010	0.356	without
st20_21	010	st20_21_010	0.229	without
st20_21	010	st20_21_010	0.284	without
st20_21	010	st20_21_010	0.311	without
st20_21	010	st20_21_010	0.245	without
st20_21	010	st20_21_010	0.309	without
st20_21	010	st20_21_010	0.299	without
st20_21	010	st20_21_010	0.413	without
st20_21	010	st20_21_010	0.347	without
st20_21	010	st20_21_010	0.273	without
st20_21	010	st20_21_010	0.254	without
st20_21	010	st20_21_010	0.216	without
st20_21	010	st20_21_010	0.318	without
st20_21	010	st20_21_010	0.312	without
st20_21	010	st20_21_010	0.388	without
st20_21	010	st20_21_010	0.308	without
st20_21	010	st20_21_010	0.372	without
st20_21	010	st20_21_010	0.218	without
st20_21	010	st20_21_010	0.266	without
st20_21	010	st20_21_010	0.268	without
st20_21	010	st20_21_010	0.356	without
st20_21	010	st20_21_010	0.295	without
st20_21	010	st20_21_010	0.456	without
st20_21	010	st20_21_010	0.342	without
st20_21	010	st20_21_010	0.432	without
st20_21	010	st20_21_010	0.237	without
st20_21	010	st20_21_010	0.336	without
st20_21	010	st20_21_010	0.55	without
st20_21	010	st20_21_010	0.353	without
st20_21	010	st20_21_010	0.229	without
st20_21	010	st20_21_010	0.603	without
st20_21	010	st20_21_010	0.286	without
st20_21	010	st20_21_010	0.462	without
st20_21	010	st20_21_010	0.33	without
st20_21	010	st20_21_010	0.377	without
st20_21	010	st20_21_010	0.374	without
st20_21	010	st20_21_010	0.324	without
st20_21	010	st20_21_010	0.308	without
st20_21	010	st20_21_010	0.305	without
st20_21	010	st20_21_010	0.521	without
st20_21	010	st20_21_010	0.315	without
st20_21	010	st20_21_010	0.316	without
st20_21	010	st20_21_010	0.449	without
st20_21	010	st20_21_010	0.353	without
st20_21	010	st20_21_010	0.245	without
st20_21	010	st20_21_010	0.416	without
st20_21	010	st20_21_010	0.392	without
st20_21	010	st20_21_010	0.395	without
st20_21	010	st20_21_010	0.508	without
st20_21	010	st20_21_010	0.389	without
st20_21	010	st20_21_010	0.332	without
st20_21	010	st20_21_010	0.405	without
st20_21	010	st20_21_010	0.455	without
st20_21	010	st20_21_010	0.318	without
st20_21	010	st20_21_010	0.451	without
st20_21	010	st20_21_010	0.381	without
st20_21	010	st20_21_010	0.282	without
st20_21	010	st20_21_010	0.382	without
st20_21	010	st20_21_010	0.342	without
st20_21	010	st20_21_010	0.492	without
st20_21	010	st20_21_010	0.275	without
st20_21	010	st20_21_010	0.449	without
st20_21	010	st20_21_010	0.424	without
st20_21	010	st20_21_010	0.362	without
st20_21	010	st20_21_010	0.411	without
st20_21	010	st20_21_010	0.383	without
st20_21	010	st20_21_010	0.345	without
st20_21	010	st20_21_010	0.465	without
st20_21	010	st20_21_010	0.311	without
st20_21	010	st20_21_010	0.315	without
st20_21	010	st20_21_010	0.284	without
st20_21	010	st20_21_010	0.411	without
st20_21	010	st20_21_010	0.317	without
st20_21	010	st20_21_010	0.317	without
st20_21	010	st20_21_010	0.282	without
st20_21	010	st20_21_010	0.291	without
st20_21	010	st20_21_010	0.309	without
st20_21	010	st20_21_010	0.497	without
st20_21	010	st20_21_010	0.45	without
st20_21	010	st20_21_010	0.291	without
st20_21	010	st20_21_010	0.374	without
st20_21	010	st20_21_010	0.395	without
st20_21	010	st20_21_010	0.392	without
st20_21	010	st20_21_010	0.365	without
st20_21	010	st20_21_010	0.331	without
st20_21	010	st20_21_010	0.362	without
st20_21	010	st20_21_010	0.305	without
st20_21	010	st20_21_010	0.365	without
st20_21	010	st20_21_010	0.328	without
st20_21	010	st20_21_010	0.357	without
st20_21	011	st20_21_011	0.287	without
st20_21	011	st20_21_011	0.277	without
st20_21	011	st20_21_011	0.318	without
st20_21	011	st20_21_011	0.369	without
st20_21	011	st20_21_011	0.3	without
st20_21	011	st20_21_011	0.307	without
st20_21	011	st20_21_011	0.321	without
st20_21	011	st20_21_011	0.368	without
st20_21	011	st20_21_011	0.423	without
st20_21	011	st20_21_011	0.295	without
st20_21	011	st20_21_011	0.224	without
st20_21	011	st20_21_011	0.337	without
st20_21	011	st20_21_011	0.284	without
st20_21	011	st20_21_011	0.176	without
st20_21	011	st20_21_011	0.373	without
st20_21	011	st20_21_011	0.37	without
st20_21	011	st20_21_011	0.246	without
st20_21	011	st20_21_011	0.246	without
st20_21	011	st20_21_011	0.24	without
st20_21	011	st20_21_011	0.357	without
st20_21	011	st20_21_011	0.289	without
st20_21	011	st20_21_011	0.159	without
st20_21	011	st20_21_011	0.3	without
st20_21	011	st20_21_011	0.292	without
st20_21	011	st20_21_011	0.3	without
st20_21	011	st20_21_011	0.344	without
st20_21	011	st20_21_011	0.287	without
st20_21	011	st20_21_011	0.277	without
st20_21	011	st20_21_011	0.333	without
st20_21	011	st20_21_011	0.264	without
st20_21	011	st20_21_011	0.364	without
st20_21	011	st20_21_011	0.337	without
st20_21	011	st20_21_011	0.188	without
st20_21	011	st20_21_011	0.317	without
st20_21	011	st20_21_011	0.247	without
st20_21	011	st20_21_011	0.247	without
st20_21	011	st20_21_011	0.318	without
st20_21	011	st20_21_011	0.333	without
st20_21	011	st20_21_011	0.39	without
st20_21	011	st20_21_011	0.306	without
st20_21	011	st20_21_011	0.421	without
st20_21	011	st20_21_011	0.357	without
st20_21	011	st20_21_011	0.368	without
st20_21	011	st20_21_011	0.375	without
st20_21	011	st20_21_011	0.434	without
st20_21	011	st20_21_011	0.337	without
st20_21	011	st20_21_011	0.369	without
st20_21	011	st20_21_011	0.306	without
st20_21	011	st20_21_011	0.389	without
st20_21	011	st20_21_011	0.307	without
st20_21	011	st20_21_011	0.389	without
st20_21	011	st20_21_011	0.315	without
st20_21	011	st20_21_011	0.414	without
st20_21	011	st20_21_011	0.327	without
st20_21	011	st20_21_011	0.276	without
st20_21	011	st20_21_011	0.248	without
st20_21	011	st20_21_011	0.306	without
st20_21	011	st20_21_011	0.332	without
st20_21	011	st20_21_011	0.286	without
st20_21	011	st20_21_011	0.3	without
st20_21	011	st20_21_011	0.405	without
st20_21	011	st20_21_011	0.349	without
st20_21	011	st20_21_011	0.277	without
st20_21	011	st20_21_011	0.304	without
st20_21	011	st20_21_011	0.353	without
st20_21	011	st20_21_011	0.325	without
st20_21	011	st20_21_011	0.384	without
st20_21	011	st20_21_011	0.336	without
st20_21	011	st20_21_011	0.29	without
st20_21	011	st20_21_011	0.306	without
st20_21	011	st20_21_011	0.269	without
st20_21	011	st20_21_011	0.361	without
st20_21	011	st20_21_011	0.466	without
st20_21	011	st20_21_011	0.362	without
st20_21	011	st20_21_011	0.349	without
st20_21	011	st20_21_011	0.317	without
st20_21	011	st20_21_011	0.375	without
st20_21	011	st20_21_011	0.537	without
st20_21	011	st20_21_011	0.385	without
st20_21	011	st20_21_011	0.338	without
st20_21	011	st20_21_011	0.373	without
st20_21	011	st20_21_011	0.321	without
st20_21	011	st20_21_011	0.288	without
st20_21	011	st20_21_011	0.179	without
st20_21	011	st20_21_011	0.269	without
st20_21	011	st20_21_011	0.289	without
st20_21	011	st20_21_011	0.33	without
st20_21	011	st20_21_011	0.298	without
st20_21	011	st20_21_011	0.373	without
st20_21	011	st20_21_011	0.247	without
st20_21	011	st20_21_011	0.332	without
st20_21	011	st20_21_011	0.321	without
st20_21	011	st20_21_011	0.296	without
st20_21	011	st20_21_011	0.228	without
st20_21	011	st20_21_011	0.174	without
st20_21	011	st20_21_011	0.349	without
st20_21	011	st20_21_011	0.319	without
st20_21	011	st20_21_011	0.435	without
st20_21	011	st20_21_011	0.257	without
st20_21	011	st20_21_011	0.371	without
st20_21	011	st20_21_011	0.335	without
st20_21	011	st20_21_011	0.349	without
st20_21	011	st20_21_011	0.289	without
st20_21	011	st20_21_011	0.305	without
st20_21	011	st20_21_011	0.265	without
st20_21	011	st20_21_011	0.22	without
st20_21	012	st20_21_012	0.371	without
st20_21	012	st20_21_012	0.252	without
st20_21	012	st20_21_012	0.277	without
st20_21	012	st20_21_012	0.255	without
st20_21	012	st20_21_012	0.292	without
st20_21	012	st20_21_012	0.313	without
st20_21	012	st20_21_012	0.391	without
st20_21	012	st20_21_012	0.229	without
st20_21	012	st20_21_012	0.301	without
st20_21	012	st20_21_012	0.235	without
st20_21	012	st20_21_012	0.299	without
st20_21	012	st20_21_012	0.215	without
st20_21	012	st20_21_012	0.274	without
st20_21	012	st20_21_012	0.301	without
st20_21	012	st20_21_012	0.279	without
st20_21	012	st20_21_012	0.283	without
st20_21	012	st20_21_012	0.274	without
st20_21	012	st20_21_012	0.413	without
st20_21	012	st20_21_012	0.395	without
st20_21	012	st20_21_012	0.273	without
st20_21	012	st20_21_012	0.257	without
st20_21	012	st20_21_012	0.235	without
st20_21	012	st20_21_012	0.25	without
st20_21	012	st20_21_012	0.338	without
st20_21	012	st20_21_012	0.265	without
st20_21	012	st20_21_012	0.28	without
st20_21	012	st20_21_012	0.328	without
st20_21	012	st20_21_012	0.229	without
st20_21	012	st20_21_012	0.214	without
st20_21	012	st20_21_012	0.282	without
st20_21	012	st20_21_012	0.216	without
st20_21	012	st20_21_012	0.376	without
st20_21	012	st20_21_012	0.253	without
st20_21	012	st20_21_012	0.207	without
st20_21	012	st20_21_012	0.283	without
st20_21	012	st20_21_012	0.294	without
st20_21	012	st20_21_012	0.261	without
st20_21	012	st20_21_012	0.203	without
st20_21	012	st20_21_012	0.238	without
st20_21	012	st20_21_012	0.257	without
st20_21	012	st20_21_012	0.368	without
st20_21	012	st20_21_012	0.262	without
st20_21	012	st20_21_012	0.385	without
st20_21	012	st20_21_012	0.282	without
st20_21	012	st20_21_012	0.362	without
st20_21	012	st20_21_012	0.307	without
st20_21	012	st20_21_012	0.278	without
st20_21	012	st20_21_012	0.45	without
st20_21	012	st20_21_012	0.282	without
st20_21	012	st20_21_012	0.338	without
st20_21	012	st20_21_012	0.268	without
st20_21	012	st20_21_012	0.219	without
st20_21	012	st20_21_012	0.341	without
st20_21	012	st20_21_012	0.221	without
st20_21	012	st20_21_012	0.21	without
st20_21	012	st20_21_012	0.304	without
st20_21	012	st20_21_012	0.326	without
st20_21	012	st20_21_012	0.243	without
st20_21	012	st20_21_012	0.408	without
st20_21	012	st20_21_012	0.359	without
st20_21	012	st20_21_012	0.376	without
st20_21	012	st20_21_012	0.263	without
st20_21	012	st20_21_012	0.411	without
st20_21	012	st20_21_012	0.24	without
st20_21	012	st20_21_012	0.343	without
st20_21	012	st20_21_012	0.387	without
st20_21	012	st20_21_012	0.333	without
st20_21	012	st20_21_012	0.325	without
st20_21	012	st20_21_012	0.31	without
st20_21	012	st20_21_012	0.266	without
st20_21	012	st20_21_012	0.188	without
st20_21	012	st20_21_012	0.368	without
st20_21	012	st20_21_012	0.295	without
st20_21	012	st20_21_012	0.372	without
st20_21	012	st20_21_012	0.229	without
st20_21	012	st20_21_012	0.304	without
st20_21	012	st20_21_012	0.208	without
st20_21	012	st20_21_012	0.343	without
st20_21	012	st20_21_012	0.399	without
st20_21	012	st20_21_012	0.376	without
st20_21	012	st20_21_012	0.339	without
st20_21	012	st20_21_012	0.391	without
st20_21	012	st20_21_012	0.395	without
st20_21	012	st20_21_012	0.308	without
st20_21	012	st20_21_012	0.368	without
st20_21	012	st20_21_012	0.306	without
st20_21	012	st20_21_012	0.368	without
st20_21	012	st20_21_012	0.335	without
st20_21	012	st20_21_012	0.286	without
st20_21	012	st20_21_012	0.354	without
st20_21	012	st20_21_012	0.381	without
st20_21	012	st20_21_012	0.511	without
st20_21	012	st20_21_012	0.402	without
st20_21	012	st20_21_012	0.294	without
st20_21	012	st20_21_012	0.323	without
st20_21	012	st20_21_012	0.393	without
st20_21	012	st20_21_012	0.351	without
st20_21	012	st20_21_012	0.346	without
st20_21	012	st20_21_012	0.458	without
st20_21	012	st20_21_012	0.416	without
st20_21	013	st20_21_013	0.422	without
st20_21	013	st20_21_013	0.512	without
st20_21	013	st20_21_013	0.508	without
st20_21	013	st20_21_013	0.357	without
st20_21	013	st20_21_013	0.322	without
st20_21	013	st20_21_013	0.466	without
st20_21	013	st20_21_013	0.392	without
st20_21	013	st20_21_013	0.282	without
st20_21	013	st20_21_013	0.312	without
st20_21	013	st20_21_013	0.377	without
st20_21	013	st20_21_013	0.397	without
st20_21	013	st20_21_013	0.322	without
st20_21	013	st20_21_013	0.344	without
st20_21	013	st20_21_013	0.458	without
st20_21	013	st20_21_013	0.373	without
st20_21	013	st20_21_013	0.312	without
st20_21	013	st20_21_013	0.38	without
st20_21	013	st20_21_013	0.344	without
st20_21	013	st20_21_013	0.347	without
st20_21	013	st20_21_013	0.313	without
st20_21	013	st20_21_013	0.256	without
st20_21	013	st20_21_013	0.376	without
st20_21	013	st20_21_013	0.312	without
st20_21	013	st20_21_013	0.344	without
st20_21	013	st20_21_013	0.322	without
st20_21	013	st20_21_013	0.479	without
st20_21	013	st20_21_013	0.256	without
st20_21	013	st20_21_013	0.192	without
st20_21	013	st20_21_013	0.243	without
st20_21	013	st20_21_013	0.382	without
st20_21	013	st20_21_013	0.332	without
st20_21	013	st20_21_013	0.312	without
st20_21	013	st20_21_013	0.397	without
st20_21	013	st20_21_013	0.468	without
st20_21	013	st20_21_013	0.372	without
st20_21	013	st20_21_013	0.611	without
st20_21	013	st20_21_013	0.455	without
st20_21	013	st20_21_013	0.291	without
st20_21	013	st20_21_013	0.293	without
st20_21	013	st20_21_013	0.515	without
st20_21	013	st20_21_013	0.522	without
st20_21	013	st20_21_013	0.304	without
st20_21	013	st20_21_013	0.498	without
st20_21	013	st20_21_013	0.403	without
st20_21	013	st20_21_013	0.332	without
st20_21	013	st20_21_013	0.296	without
st20_21	013	st20_21_013	0.322	without
st20_21	013	st20_21_013	0.32	without
st20_21	013	st20_21_013	0.326	without
st20_21	013	st20_21_013	0.318	without
st20_21	013	st20_21_013	0.317	without
st20_21	013	st20_21_013	0.395	without
st20_21	013	st20_21_013	0.295	without
st20_21	013	st20_21_013	0.384	without
st20_21	013	st20_21_013	0.317	without
st20_21	013	st20_21_013	0.28	without
st20_21	013	st20_21_013	0.32	without
st20_21	013	st20_21_013	0.343	without
st20_21	013	st20_21_013	0.34	without
st20_21	013	st20_21_013	0.393	without
st20_21	013	st20_21_013	0.397	without
st20_21	013	st20_21_013	0.359	without
st20_21	013	st20_21_013	0.461	without
st20_21	013	st20_21_013	0.451	without
st20_21	013	st20_21_013	0.382	without
st20_21	013	st20_21_013	0.266	without
st20_21	013	st20_21_013	0.248	without
st20_21	013	st20_21_013	0.312	without
st20_21	013	st20_21_013	0.233	without
st20_21	013	st20_21_013	0.377	without
st20_21	013	st20_21_013	0.375	without
st20_21	013	st20_21_013	0.368	without
st20_21	013	st20_21_013	0.329	without
st20_21	013	st20_21_013	0.326	without
st20_21	013	st20_21_013	0.442	without
st20_21	013	st20_21_013	0.204	without
st20_21	013	st20_21_013	0.266	without
st20_21	013	st20_21_013	0.293	without
st20_21	013	st20_21_013	0.341	without
st20_21	013	st20_21_013	0.36	without
st20_21	013	st20_21_013	0.344	without
st20_21	013	st20_21_013	0.221	without
st20_21	013	st20_21_013	0.322	without
st20_21	013	st20_21_013	0.351	without
st20_21	013	st20_21_013	0.235	without
st20_21	013	st20_21_013	0.372	without
st20_21	013	st20_21_013	0.256	without
st20_21	013	st20_21_013	0.289	without
st20_21	013	st20_21_013	0.295	without
st20_21	013	st20_21_013	0.39	without
st20_21	013	st20_21_013	0.266	without
st20_21	013	st20_21_013	0.268	without
st20_21	013	st20_21_013	0.404	without
st20_21	013	st20_21_013	0.494	without
st20_21	013	st20_21_013	0.352	without
st20_21	013	st20_21_013	0.332	without
st20_21	013	st20_21_013	0.291	without
st20_21	013	st20_21_013	0.43	without
st20_21	013	st20_21_013	0.397	without
st20_21	013	st20_21_013	0.382	without
st20_21	013	st20_21_013	0.357	without
st20_21	013	st20_21_013	0.279	without
st20_21	013	st20_21_013	0.288	without
st20_21	014	st20_21_014	0.29	without
st20_21	014	st20_21_014	0.343	without
st20_21	014	st20_21_014	0.419	without
st20_21	014	st20_21_014	0.327	without
st20_21	014	st20_21_014	0.447	without
st20_21	014	st20_21_014	0.452	without
st20_21	014	st20_21_014	0.368	without
st20_21	014	st20_21_014	0.31	without
st20_21	014	st20_21_014	0.39	without
st20_21	014	st20_21_014	0.31	without
st20_21	014	st20_21_014	0.368	without
st20_21	014	st20_21_014	0.468	without
st20_21	014	st20_21_014	0.423	without
st20_21	014	st20_21_014	0.39	without
st20_21	014	st20_21_014	0.274	without
st20_21	014	st20_21_014	0.347	without
st20_21	014	st20_21_014	0.345	without
st20_21	014	st20_21_014	0.375	without
st20_21	014	st20_21_014	0.332	without
st20_21	014	st20_21_014	0.378	without
st20_21	014	st20_21_014	0.419	without
st20_21	014	st20_21_014	0.446	without
st20_21	014	st20_21_014	0.459	without
st20_21	014	st20_21_014	0.372	without
st20_21	014	st20_21_014	0.297	without
st20_21	014	st20_21_014	0.411	without
st20_21	014	st20_21_014	0.327	without
st20_21	014	st20_21_014	0.381	without
st20_21	014	st20_21_014	0.275	without
st20_21	014	st20_21_014	0.366	without
st20_21	014	st20_21_014	0.352	without
st20_21	014	st20_21_014	0.383	without
st20_21	014	st20_21_014	0.34	without
st20_21	014	st20_21_014	0.388	without
st20_21	014	st20_21_014	0.372	without
st20_21	014	st20_21_014	0.294	without
st20_21	014	st20_21_014	0.347	without
st20_21	014	st20_21_014	0.366	without
st20_21	014	st20_21_014	0.422	without
st20_21	014	st20_21_014	0.52	without
st20_21	014	st20_21_014	0.378	without
st20_21	014	st20_21_014	0.534	without
st20_21	014	st20_21_014	0.423	without
st20_21	014	st20_21_014	0.277	without
st20_21	014	st20_21_014	0.514	without
st20_21	014	st20_21_014	0.474	without
st20_21	014	st20_21_014	0.39	without
st20_21	014	st20_21_014	0.313	without
st20_21	014	st20_21_014	0.403	without
st20_21	014	st20_21_014	0.376	without
st20_21	014	st20_21_014	0.347	without
st20_21	014	st20_21_014	0.506	without
st20_21	014	st20_21_014	0.407	without
st20_21	014	st20_21_014	0.568	without
st20_21	014	st20_21_014	0.437	without
st20_21	014	st20_21_014	0.39	without
st20_21	014	st20_21_014	0.413	without
st20_21	014	st20_21_014	0.366	without
st20_21	014	st20_21_014	0.354	without
st20_21	014	st20_21_014	0.331	without
st20_21	014	st20_21_014	0.541	without
st20_21	014	st20_21_014	0.411	without
st20_21	014	st20_21_014	0.541	without
st20_21	014	st20_21_014	0.378	without
st20_21	014	st20_21_014	0.457	without
st20_21	014	st20_21_014	0.488	without
st20_21	014	st20_21_014	0.472	without
st20_21	014	st20_21_014	0.346	without
st20_21	014	st20_21_014	0.346	without
st20_21	014	st20_21_014	0.471	without
st20_21	014	st20_21_014	0.339	without
st20_21	014	st20_21_014	0.411	without
st20_21	014	st20_21_014	0.406	without
st20_21	014	st20_21_014	0.411	without
st20_21	014	st20_21_014	0.404	without
st20_21	014	st20_21_014	0.462	without
st20_21	014	st20_21_014	0.411	without
st20_21	014	st20_21_014	0.438	without
st20_21	014	st20_21_014	0.415	without
st20_21	014	st20_21_014	0.39	without
st20_21	014	st20_21_014	0.484	without
st20_21	014	st20_21_014	0.44	without
st20_21	014	st20_21_014	0.465	without
st20_21	014	st20_21_014	0.443	without
st20_21	014	st20_21_014	0.436	without
st20_21	014	st20_21_014	0.371	without
st20_21	014	st20_21_014	0.401	without
st20_21	014	st20_21_014	0.534	without
st20_21	014	st20_21_014	0.448	without
st20_21	014	st20_21_014	0.411	without
st20_21	014	st20_21_014	0.371	without
st20_21	014	st20_21_014	0.376	without
st20_21	014	st20_21_014	0.411	without
st20_21	014	st20_21_014	0.325	without
st20_21	014	st20_21_014	0.348	without
st20_21	014	st20_21_014	0.368	without
st20_21	014	st20_21_014	0.401	without
st20_21	014	st20_21_014	0.383	without
st20_21	014	st20_21_014	0.383	without
st20_21	014	st20_21_014	0.395	without
st20_21	014	st20_21_014	0.327	without
st20_21	014	st20_21_014	0.361	without
st20_21	014	st20_21_014	0.42	without
st29	004	st29_004	0.359	with
st29	004	st29_004	0.43	with
st29	004	st29_004	0.308	with
st29	004	st29_004	0.31	with
st29	004	st29_004	0.39	with
st29	004	st29_004	0.378	with
st29	004	st29_004	0.399	with
st29	004	st29_004	0.352	with
st29	004	st29_004	0.44	with
st29	004	st29_004	0.413	with
st29	004	st29_004	0.417	with
st29	004	st29_004	0.423	with
st29	004	st29_004	0.439	with
st29	004	st29_004	0.632	with
st29	004	st29_004	0.42	with
st29	004	st29_004	0.365	with
st29	004	st29_004	0.457	with
st29	004	st29_004	0.381	with
st29	004	st29_004	0.495	with
st29	004	st29_004	0.364	with
st29	004	st29_004	0.358	with
st29	004	st29_004	0.495	with
st29	004	st29_004	0.397	with
st29	004	st29_004	0.259	with
st29	004	st29_004	0.391	with
st29	004	st29_004	0.381	with
st29	004	st29_004	0.431	with
st29	004	st29_004	0.407	with
st29	004	st29_004	0.316	with
st29	004	st29_004	0.383	with
st29	004	st29_004	0.635	with
st29	004	st29_004	0.408	with
st29	004	st29_004	0.583	with
st29	004	st29_004	0.408	with
st29	004	st29_004	0.394	with
st29	004	st29_004	0.537	with
st29	004	st29_004	0.374	with
st29	004	st29_004	0.462	with
st29	004	st29_004	0.531	with
st29	004	st29_004	0.49	with
st29	004	st29_004	0.473	with
st29	004	st29_004	0.475	with
st29	004	st29_004	0.458	with
st29	004	st29_004	0.456	with
st29	004	st29_004	0.55	with
st29	004	st29_004	0.552	with
st29	004	st29_004	0.537	with
st29	004	st29_004	0.49	with
st29	004	st29_004	0.523	with
st29	004	st29_004	0.49	with
st29	004	st29_004	0.373	with
st29	004	st29_004	0.424	with
st29	004	st29_004	0.407	with
st29	004	st29_004	0.469	with
st29	004	st29_004	0.484	with
st29	004	st29_004	0.39	with
st29	004	st29_004	0.553	with
st29	004	st29_004	0.391	with
st29	004	st29_004	0.465	with
st29	004	st29_004	0.493	with
st29	004	st29_004	0.29	with
st29	004	st29_004	0.343	with
st29	004	st29_004	0.46	with
st29	004	st29_004	0.423	with
st29	004	st29_004	0.426	with
st29	004	st29_004	0.484	with
st29	004	st29_004	0.316	with
st29	004	st29_004	0.457	with
st29	004	st29_004	0.438	with
st29	004	st29_004	0.437	with
st29	004	st29_004	0.533	with
st29	004	st29_004	0.329	with
st29	004	st29_004	0.536	with
st29	004	st29_004	0.584	with
st29	004	st29_004	0.475	with
st29	004	st29_004	0.418	with
st29	004	st29_004	0.396	with
st29	004	st29_004	0.433	with
st29	004	st29_004	0.479	with
st29	004	st29_004	0.493	with
st29	004	st29_004	0.342	with
st29	004	st29_004	0.463	with
st29	004	st29_004	0.521	with
st29	004	st29_004	0.556	with
st29	004	st29_004	0.413	with
st29	004	st29_004	0.284	with
st29	004	st29_004	0.303	with
st29	004	st29_004	0.509	with
st29	004	st29_004	0.593	with
st29	004	st29_004	0.412	with
st29	004	st29_004	0.551	with
st29	004	st29_004	0.409	with
st29	004	st29_004	0.446	with
st29	004	st29_004	0.448	with
st29	004	st29_004	0.604	with
st29	004	st29_004	0.508	with
st29	004	st29_004	0.343	with
st29	004	st29_004	0.306	with
st29	004	st29_004	0.496	with
st29	004	st29_004	0.55	with
st29	004	st29_004	0.425	with
st29	004	st29_004	0.606	with
st29	004	st29_004	0.544	with
st29	004	st29_004	0.52	with
st29	004	st29_004	0.708	with
st29	004	st29_004	0.598	with
st29	004	st29_004	0.368	with
st29	004	st29_004	0.58	with
st29	004	st29_004	0.563	with
st29	004	st29_004	0.378	with
st29	004	st29_004	0.616	with
st29	004	st29_004	0.435	with
st29	004	st29_004	0.39	with
st29	004	st29_004	0.525	with
st29	004	st29_004	0.504	with
st29	004	st29_004	0.536	with
st29	004	st29_004	0.35	with
st29	004	st29_004	0.525	with
st29	004	st29_004	0.378	with
st29	004	st29_004	0.453	with
st29	004	st29_004	0.573	with
st29	004	st29_004	0.53	with
st29	004	st29_004	0.566	with
st29	004	st29_004	0.467	with
st29	004	st29_004	0.383	with
st29	004	st29_004	0.413	with
st29	004	st29_004	0.326	with
st29	004	st29_004	0.615	with
st29	004	st29_004	0.423	with
st29	004	st29_004	0.495	with
st29	004	st29_004	0.55	with
st29	004	st29_004	0.44	with
st29	004	st29_004	0.257	with
st29	004	st29_004	0.449	with
st29	005	st29_005	0.51	with
st29	005	st29_005	0.659	with
st29	005	st29_005	0.632	with
st29	005	st29_005	0.662	with
st29	005	st29_005	0.501	with
st29	005	st29_005	0.554	with
st29	005	st29_005	0.54	with
st29	005	st29_005	0.554	with
st29	005	st29_005	0.498	with
st29	005	st29_005	0.422	with
st29	005	st29_005	0.326	with
st29	005	st29_005	0.545	with
st29	005	st29_005	0.607	with
st29	005	st29_005	0.561	with
st29	005	st29_005	0.435	with
st29	005	st29_005	0.44	with
st29	005	st29_005	0.565	with
st29	005	st29_005	0.42	with
st29	005	st29_005	0.429	with
st29	005	st29_005	0.698	with
st29	005	st29_005	0.445	with
st29	005	st29_005	0.387	with
st29	005	st29_005	0.45	with
st29	005	st29_005	0.416	with
st29	005	st29_005	0.545	with
st29	005	st29_005	0.425	with
st29	005	st29_005	0.512	with
st29	005	st29_005	0.474	with
st29	005	st29_005	0.376	with
st29	005	st29_005	0.523	with
st29	005	st29_005	0.421	with
st29	005	st29_005	0.47	with
st29	005	st29_005	0.34	with
st29	005	st29_005	0.395	with
st29	005	st29_005	0.488	with
st29	005	st29_005	0.48	with
st29	005	st29_005	0.633	with
st29	005	st29_005	0.412	with
st29	005	st29_005	0.543	with
st29	005	st29_005	0.512	with
st29	005	st29_005	0.484	with
st29	005	st29_005	0.6	with
st29	005	st29_005	0.466	with
st29	005	st29_005	0.432	with
st29	005	st29_005	0.561	with
st29	005	st29_005	0.58	with
st29	005	st29_005	0.575	with
st29	005	st29_005	0.568	with
st29	005	st29_005	0.453	with
st29	005	st29_005	0.614	with
st29	005	st29_005	0.499	with
st29	005	st29_005	0.46	with
st29	005	st29_005	0.581	with
st29	005	st29_005	0.527	with
st29	005	st29_005	0.442	with
st29	005	st29_005	0.526	with
st29	005	st29_005	0.373	with
st29	005	st29_005	0.606	with
st29	005	st29_005	0.474	with
st29	005	st29_005	0.43	with
st29	005	st29_005	0.45	with
st29	005	st29_005	0.472	with
st29	005	st29_005	0.419	with
st29	005	st29_005	0.563	with
st29	005	st29_005	0.533	with
st29	005	st29_005	0.608	with
st29	005	st29_005	0.548	with
st29	005	st29_005	0.616	with
st29	005	st29_005	0.529	with
st29	005	st29_005	0.461	with
st29	005	st29_005	0.349	with
st29	005	st29_005	0.465	with
st29	005	st29_005	0.677	with
st29	005	st29_005	0.47	with
st29	005	st29_005	0.665	with
st29	005	st29_005	0.516	with
st29	005	st29_005	0.465	with
st29	005	st29_005	0.5	with
st29	005	st29_005	0.715	with
st29	005	st29_005	0.589	with
st29	005	st29_005	0.636	with
st29	005	st29_005	0.56	with
st29	005	st29_005	0.556	with
st29	005	st29_005	0.524	with
st29	005	st29_005	0.458	with
st29	005	st29_005	0.576	with
st29	005	st29_005	0.492	with
st29	005	st29_005	0.464	with
st29	005	st29_005	0.527	with
st29	005	st29_005	0.457	with
st29	005	st29_005	0.529	with
st29	005	st29_005	0.626	with
st29	005	st29_005	0.617	with
st29	005	st29_005	0.588	with
st29	005	st29_005	0.583	with
st29	005	st29_005	0.6	with
st29	005	st29_005	0.538	with
st29	005	st29_005	0.624	with
st29	005	st29_005	0.606	with
st29	005	st29_005	0.575	with
st29	005	st29_005	0.607	with
st29	005	st29_005	0.591	with
st29	005	st29_005	0.476	with
st29	005	st29_005	0.481	with
st29	005	st29_005	0.592	with
st29	005	st29_005	0.468	with
st29	005	st29_005	0.537	with
st29	005	st29_005	0.503	with
st29	005	st29_005	0.684	with
st29	005	st29_005	0.744	with
st29	005	st29_005	0.533	with
st29	005	st29_005	0.582	with
st29	005	st29_005	0.555	with
st29	005	st29_005	0.47	with
st29	005	st29_005	0.628	with
st29	005	st29_005	0.442	with
st29	005	st29_005	0.324	with
st29	005	st29_005	0.566	with
st29	005	st29_005	0.67	with
st29	005	st29_005	0.51	with
st29	005	st29_005	0.463	with
st29	005	st29_005	0.628	with
st29	006	st29_006	0.622	with
st29	006	st29_006	0.355	with
st29	006	st29_006	0.534	with
st29	006	st29_006	0.408	with
st29	006	st29_006	0.379	with
st29	006	st29_006	0.561	with
st29	006	st29_006	0.459	with
st29	006	st29_006	0.545	with
st29	006	st29_006	0.478	with
st29	006	st29_006	0.44	with
st29	006	st29_006	0.447	with
st29	006	st29_006	0.467	with
st29	006	st29_006	0.476	with
st29	006	st29_006	0.433	with
st29	006	st29_006	0.485	with
st29	006	st29_006	0.525	with
st29	006	st29_006	0.475	with
st29	006	st29_006	0.516	with
st29	006	st29_006	0.479	with
st29	006	st29_006	0.379	with
st29	006	st29_006	0.331	with
st29	006	st29_006	0.677	with
st29	006	st29_006	0.449	with
st29	006	st29_006	0.564	with
st29	006	st29_006	0.55	with
st29	006	st29_006	0.645	with
st29	006	st29_006	0.663	with
st29	006	st29_006	0.635	with
st29	006	st29_006	0.526	with
st29	006	st29_006	0.67	with
st29	006	st29_006	0.39	with
st29	006	st29_006	0.739	with
st29	006	st29_006	0.57	with
st29	006	st29_006	0.708	with
st29	006	st29_006	0.556	with
st29	006	st29_006	0.651	with
st29	006	st29_006	0.597	with
st29	006	st29_006	0.467	with
st29	006	st29_006	0.555	with
st29	006	st29_006	0.598	with
st29	006	st29_006	0.533	with
st29	006	st29_006	0.541	with
st29	006	st29_006	0.651	with
st29	006	st29_006	0.599	with
st29	006	st29_006	0.709	with
st29	006	st29_006	0.595	with
st29	006	st29_006	0.509	with
st29	006	st29_006	0.576	with
st29	006	st29_006	0.434	with
st29	006	st29_006	0.632	with
st29	006	st29_006	0.573	with
st29	006	st29_006	0.548	with
st29	006	st29_006	0.489	with
st29	006	st29_006	0.645	with
st29	006	st29_006	0.575	with
st29	006	st29_006	0.551	with
st29	006	st29_006	0.672	with
st29	006	st29_006	0.612	with
st29	006	st29_006	0.509	with
st29	006	st29_006	0.451	with
st29	006	st29_006	0.509	with
st29	006	st29_006	0.62	with
st29	006	st29_006	0.411	with
st29	006	st29_006	0.451	with
st29	006	st29_006	0.413	with
st29	006	st29_006	0.456	with
st29	006	st29_006	0.53	with
st29	006	st29_006	0.395	with
st29	006	st29_006	0.379	with
st29	006	st29_006	0.55	with
st29	006	st29_006	0.484	with
st29	006	st29_006	0.587	with
st29	006	st29_006	0.509	with
st29	006	st29_006	0.508	with
st29	006	st29_006	0.66	with
st29	006	st29_006	0.576	with
st29	006	st29_006	0.711	with
st29	006	st29_006	0.447	with
st29	006	st29_006	0.571	with
st29	006	st29_006	0.48	with
st29	006	st29_006	0.451	with
st29	006	st29_006	0.49	with
st29	006	st29_006	0.489	with
st29	006	st29_006	0.508	with
st29	006	st29_006	0.509	with
st29	006	st29_006	0.464	with
st29	006	st29_006	0.487	with
st29	006	st29_006	0.461	with
st29	006	st29_006	0.451	with
st29	006	st29_006	0.523	with
st29	006	st29_006	0.4	with
st29	006	st29_006	0.467	with
st29	006	st29_006	0.611	with
st29	006	st29_006	0.481	with
st29	006	st29_006	0.501	with
st29	006	st29_006	0.502	with
st29	006	st29_006	0.57	with
st29	006	st29_006	0.373	with
st29	006	st29_006	0.575	with
st29	006	st29_006	0.476	with
st29	006	st29_006	0.429	with
st29	006	st29_006	0.403	with
st29	006	st29_006	0.476	with
st29	007	st29_007	0.707	with
st29	007	st29_007	0.448	with
st29	007	st29_007	0.562	with
st29	007	st29_007	0.857	with
st29	007	st29_007	0.747	with
st29	007	st29_007	0.825	with
st29	007	st29_007	0.756	with
st29	007	st29_007	0.825	with
st29	007	st29_007	0.499	with
st29	007	st29_007	0.806	with
st29	007	st29_007	0.561	with
st29	007	st29_007	0.716	with
st29	007	st29_007	0.688	with
st29	007	st29_007	0.46	with
st29	007	st29_007	0.69	with
st29	007	st29_007	0.657	with
st29	007	st29_007	0.796	with
st29	007	st29_007	0.55	with
st29	007	st29_007	0.731	with
st29	007	st29_007	0.589	with
st29	007	st29_007	0.752	with
st29	007	st29_007	0.638	with
st29	007	st29_007	0.514	with
st29	007	st29_007	0.738	with
st29	007	st29_007	0.621	with
st29	007	st29_007	0.519	with
st29	007	st29_007	0.567	with
st29	007	st29_007	0.445	with
st29	007	st29_007	0.633	with
st29	007	st29_007	0.567	with
st29	007	st29_007	0.666	with
st29	007	st29_007	0.767	with
st29	007	st29_007	0.636	with
st29	007	st29_007	0.652	with
st29	007	st29_007	0.721	with
st29	007	st29_007	0.636	with
st29	007	st29_007	0.815	with
st29	007	st29_007	0.395	with
st29	007	st29_007	0.579	with
st29	007	st29_007	0.607	with
st29	007	st29_007	0.622	with
st29	007	st29_007	0.581	with
st29	007	st29_007	0.579	with
st29	007	st29_007	0.445	with
st29	007	st29_007	0.675	with
st29	007	st29_007	0.691	with
st29	007	st29_007	0.729	with
st29	007	st29_007	0.675	with
st29	007	st29_007	0.59	with
st29	007	st29_007	0.799	with
st29	007	st29_007	0.378	with
st29	007	st29_007	0.448	with
st29	007	st29_007	0.689	with
st29	007	st29_007	0.7	with
st29	007	st29_007	0.612	with
st29	007	st29_007	0.494	with
st29	007	st29_007	0.474	with
st29	007	st29_007	0.731	with
st29	007	st29_007	0.42	with
st29	007	st29_007	0.61	with
st29	007	st29_007	0.599	with
st29	007	st29_007	0.591	with
st29	007	st29_007	0.474	with
st29	007	st29_007	0.436	with
st29	007	st29_007	0.657	with
st29	007	st29_007	0.622	with
st29	007	st29_007	0.629	with
st29	007	st29_007	0.635	with
st29	007	st29_007	0.537	with
st29	007	st29_007	0.486	with
st29	007	st29_007	0.426	with
st29	007	st29_007	0.567	with
st29	007	st29_007	0.411	with
st29	007	st29_007	0.544	with
st29	007	st29_007	0.754	with
st29	007	st29_007	0.421	with
st29	007	st29_007	0.582	with
st29	007	st29_007	0.236	with
st29	007	st29_007	0.773	with
st29	007	st29_007	0.515	with
st29	007	st29_007	0.703	with
st29	007	st29_007	0.661	with
st29	007	st29_007	0.402	with
st29	007	st29_007	0.372	with
st29	007	st29_007	0.278	with
st29	007	st29_007	0.296	with
st29	007	st29_007	0.696	with
st29	007	st29_007	0.832	with
st29	007	st29_007	0.363	with
st29	007	st29_007	0.602	with
st29	007	st29_007	0.604	with
st29	007	st29_007	0.606	with
st29	007	st29_007	0.482	with
st29	007	st29_007	0.616	with
st29	007	st29_007	0.543	with
st29	007	st29_007	0.328	with
st29	007	st29_007	0.356	with
st29	007	st29_007	0.435	with
st29	007	st29_007	0.527	with
st29	007	st29_007	0.494	with
st29	007	st29_007	0.532	with
st29	007	st29_007	0.796	with
st29	007	st29_007	0.809	with
st29	007	st29_007	0.677	with
st29	007	st29_007	0.526	with
st29	007	st29_007	0.495	with
st29	007	st29_007	0.634	with
st29	007	st29_007	0.461	with
st29	007	st29_007	0.608	with
st29	007	st29_007	0.459	with
st29	007	st29_007	0.589	with
st29	007	st29_007	0.429	with
st29	007	st29_007	0.381	with
st29	007	st29_007	0.363	with
st29	007	st29_007	0.375	with
st29	007	st29_007	0.494	with
st29	007	st29_007	0.456	with
st29	007	st29_007	0.392	with
st29	007	st29_007	0.7	with
st29	007	st29_007	0.588	with
st29	007	st29_007	0.404	with
st29	007	st29_007	0.514	with
st29	007	st29_007	0.434	with
st29	007	st29_007	0.46	with
st29	007	st29_007	0.413	with
st29	007	st29_007	0.674	with
st29	007	st29_007	0.325	with
st29	007	st29_007	0.622	with
st29	007	st29_007	0.363	with
st29	007	st29_007	0.412	with
st29	007	st29_007	0.504	with
st29	007	st29_007	0.427	with
st29	007	st29_007	0.354	with
st29	007	st29_007	0.373	with
st29	007	st29_007	0.348	with
st29	007	st29_007	0.563	with
st29	007	st29_007	0.553	with
st29	007	st29_007	0.612	with
st29	007	st29_007	0.313	with
st29	007	st29_007	0.287	with
st29	007	st29_007	0.47	with
st29	007	st29_007	0.397	with
st29	007	st29_007	0.439	with
st29	007	st29_007	0.395	with
st29	008	st29_008	0.615	with
st29	008	st29_008	0.557	with
st29	008	st29_008	0.481	with
st29	008	st29_008	0.508	with
st29	008	st29_008	0.487	with
st29	008	st29_008	0.358	with
st29	008	st29_008	0.509	with
st29	008	st29_008	0.447	with
st29	008	st29_008	0.719	with
st29	008	st29_008	0.538	with
st29	008	st29_008	0.702	with
st29	008	st29_008	0.62	with
st29	008	st29_008	0.567	with
st29	008	st29_008	0.615	with
st29	008	st29_008	0.604	with
st29	008	st29_008	0.638	with
st29	008	st29_008	0.592	with
st29	008	st29_008	0.366	with
st29	008	st29_008	0.6	with
st29	008	st29_008	0.487	with
st29	008	st29_008	0.608	with
st29	008	st29_008	0.49	with
st29	008	st29_008	0.616	with
st29	008	st29_008	0.645	with
st29	008	st29_008	0.608	with
st29	008	st29_008	0.533	with
st29	008	st29_008	0.493	with
st29	008	st29_008	0.413	with
st29	008	st29_008	0.423	with
st29	008	st29_008	0.666	with
st29	008	st29_008	0.594	with
st29	008	st29_008	0.527	with
st29	008	st29_008	0.648	with
st29	008	st29_008	0.827	with
st29	008	st29_008	0.501	with
st29	008	st29_008	0.508	with
st29	008	st29_008	0.533	with
st29	008	st29_008	0.823	with
st29	008	st29_008	0.649	with
st29	008	st29_008	0.644	with
st29	008	st29_008	0.778	with
st29	008	st29_008	0.771	with
st29	008	st29_008	0.711	with
st29	008	st29_008	0.516	with
st29	008	st29_008	0.536	with
st29	008	st29_008	0.632	with
st29	008	st29_008	0.671	with
st29	008	st29_008	0.429	with
st29	008	st29_008	0.686	with
st29	008	st29_008	0.426	with
st29	008	st29_008	0.671	with
st29	008	st29_008	0.779	with
st29	008	st29_008	0.757	with
st29	008	st29_008	0.862	with
st29	008	st29_008	0.617	with
st29	008	st29_008	0.673	with
st29	008	st29_008	0.575	with
st29	008	st29_008	0.518	with
st29	008	st29_008	0.624	with
st29	008	st29_008	0.692	with
st29	008	st29_008	0.805	with
st29	008	st29_008	0.7	with
st29	008	st29_008	0.72	with
st29	008	st29_008	0.801	with
st29	008	st29_008	0.72	with
st29	008	st29_008	0.756	with
st29	008	st29_008	0.702	with
st29	008	st29_008	0.787	with
st29	008	st29_008	0.688	with
st29	008	st29_008	0.788	with
st29	008	st29_008	0.553	with
st29	008	st29_008	0.645	with
st29	008	st29_008	0.455	with
st29	008	st29_008	0.559	with
st29	008	st29_008	0.533	with
st29	008	st29_008	0.506	with
st29	008	st29_008	0.752	with
st29	008	st29_008	0.541	with
st29	008	st29_008	0.477	with
st29	008	st29_008	0.471	with
st29	008	st29_008	0.53	with
st29	008	st29_008	0.521	with
st29	008	st29_008	0.516	with
st29	008	st29_008	0.64	with
st29	008	st29_008	0.671	with
st29	008	st29_008	0.499	with
st29	008	st29_008	0.376	with
st29	008	st29_008	0.425	with
st29	008	st29_008	0.526	with
st29	008	st29_008	0.418	with
st29	008	st29_008	0.372	with
st29	008	st29_008	0.437	with
st29	008	st29_008	0.666	with
st29	008	st29_008	0.57	with
st29	008	st29_008	0.457	with
st29	008	st29_008	0.473	with
st29	008	st29_008	0.48	with
st29	008	st29_008	0.37	with
st29	008	st29_008	0.423	with
st29	008	st29_008	0.56	with
st29	008	st29_008	0.563	with
st29	008	st29_008	0.318	with
st29	008	st29_008	0.377	with
st29	008	st29_008	0.453	with
st29	008	st29_008	0.45	with
st29	008	st29_008	0.519	with
st29	008	st29_008	0.462	with
st29	008	st29_008	0.322	with
st29	008	st29_008	0.37	with
st29	008	st29_008	0.446	with
st29	008	st29_008	0.526	with
st29	008	st29_008	0.465	with
st29	008	st29_008	0.74	with
st29	008	st29_008	0.449	with
st29	008	st29_008	0.278	with
st29	008	st29_008	0.536	with
st29	008	st29_008	0.505	with
st29	008	st29_008	0.407	with
st29	008	st29_008	0.489	with
st29	008	st29_008	0.425	with
st29	008	st29_008	0.639	with
st29	008	st29_008	0.539	with
st29	008	st29_008	0.528	with
st29	008	st29_008	0.621	with
st29	008	st29_008	0.37	with
st29	008	st29_008	0.517	with
st29	008	st29_008	0.517	with
st29	008	st29_008	0.525	with
st29	008	st29_008	0.716	with
st29	008	st29_008	0.48	with
st29	008	st29_008	0.466	with
st29	008	st29_008	0.572	with
st29	008	st29_008	0.458	with
st29	008	st29_008	0.588	with
st29	008	st29_008	0.508	with
st29	008	st29_008	0.447	with
st29	008	st29_008	0.494	with
st29	008	st29_008	0.645	with
st29	008	st29_008	0.553	with
st29	008	st29_008	0.556	with
st29	008	st29_008	0.596	with
st29	008	st29_008	0.438	with
st29	008	st29_008	0.598	with

## Sheet: Figure 1g
Stage 20	Stage 29		Mann Whitney test
0.5385	0.4519		P value	0.0061
0.3703	0.5234		Exact or approximate P value?	Exact
0.5064	0.5219		P value summary	**
0.4258	0.5583		Significantly different (P < 0.05)?	Yes
0.4523	0.5597		One- or two-tailed P value?	Two-tailed
0.4088			Sum of ranks in column A,B	83 , 70
0.3394			Mann-Whitney U	5
0.3486
0.3185			Difference between medians
0.3106			Median of column A	0,3839, n=12
0.3512			Median of column B	0,5234, n=5
0.3974			Difference: Actual	0.1396
			Difference: Hodges-Lehmann	0.1337

## Sheet: Figure 2
Angle (°)
Stage 20-21	Stage 30		Mann Whitney test
166	126		P value	0.0023
136	146		Exact or approximate P value?	Exact
168	131		P value summary	**
154	135		Significantly different (P < 0.05)?	Yes
149	118		One- or two-tailed P value?	Two-tailed
143	131		Sum of ranks in column A,B	143,5 , 66,50
144	136		Mann-Whitney U	11.5
138	141
164	138		Difference between medians
137	136		Median of column A	146,5, n=10
			Median of column B	135,5, n=10
			Difference: Actual	-11
			Difference: Hodges-Lehmann	-13.5
Distance (nm)
Stage 20-21	Stage 30		Mann Whitney test
781	665		P value	0.0021
733	533		Exact or approximate P value?	Exact
715	645		P value summary	**
833	690		Significantly different (P < 0.05)?	Yes
720	675		One- or two-tailed P value?	Two-tailed
685	553		Sum of ranks in column A,B	144 , 66
1048	730		Mann-Whitney U	11
955	752
817	587		Difference between medians
704	686		Median of column A	757,0, n=10
			Median of column B	670,0, n=10
			Difference: Actual	-87
			Difference: Hodges-Lehmann	-131.5

## Sheet: Figure 6 Raw Data
ID Number	MCC	Total length	Cell area	Microridges area	Microridges N	Branchpoints N	Microridges thickness	Microridges area fraction
DMSO_E1_01	DMSO	13421.8	487832	184607	606	140	9.86662	0.378423
DMSO_E1_02	DMSO	15428.6	511672	216478	729	188	9.95346	0.42308
DMSO_E1_03	DMSO	11731.8	363037	149752	518	144	9.40323	0.412498
DMSO_E1_04	DMSO	12146.2	380394	145566	572	175	8.85603	0.382672
DMSO_E1_05	DMSO	9308.02	323768	127265	499	115	9.44304	0.393075
DMSO_E1_06	DMSO	14842.2	460952	193857	731	199	9.34531	0.420558
DMSO_E1_07	DMSO	10991.2	406902	152876	572	138	9.64856	0.375707
DMSO_E1_08	DMSO	11005.4	378487	143793	511	157	9.51087	0.379915
DMSO_E1_09	DMSO	14434	502720	197097	735	228	9.64924	0.392061
DMSO_E1_10	DMSO	14634.9	453192	177953	706	203	8.8929	0.392666
DMSO_E2_01	DMSO	15092.6	469015	194945	646	320	9.81469	0.415648
DMSO_E2_02	DMSO	16787.7	602925	231361	767	218	9.92253	0.383731
DMSO_E2_03	DMSO	20500.7	604459	258653	966	366	9.30784	0.427908
DMSO_E2_04	DMSO	15103.7	515782	195878	653	227	9.64558	0.379769
DMSO_E2_05	DMSO	15555.7	569175	223518	797	220	9.97477	0.392705
DMSO_E2_06	DMSO	13741.3	444460	167494	547	196	9.33914	0.376848
DMSO_E2_07	DMSO	16251.4	533535	206199	751	290	9.39601	0.386477
DMSO_E2_08	DMSO	16838.1	547870	217141	785	262	9.43689	0.396337
DMSO_E2_09	DMSO	19731.6	607268	257292	827	306	9.77545	0.423688
DMSO_E2_10	DMSO	13280.1	470026	181252	657	175	9.6527	0.385621
ML7_E1_01	ML7	14958.9	602210	151951	594	55	7.83383	0.252322
ML7_E1_02	ML7	10975.4	480799	129975	727	21	7.83495	0.270331
ML7_E1_03	ML7	12580.7	531387	120917	572	23	7.26185	0.22755
ML7_E1_04	ML7	14279.8	610806	164822	747	36	8.15074	0.269843
ML7_E1_05	ML7	23712.5	714401	211808	756	105	7.3358	0.296483
ML7_E1_06	ML7	12151.2	589460	131292	720	37	7.53079	0.222733
ML7_E1_07	ML7	12205.1	672951	124341	676	35	7.30699	0.18477
ML7_E1_08	ML7	6321.47	433437	61723	548	10	6.32626	0.142404
ML7_E1_09	ML7	10334.7	521288	119677	770	18	7.47055	0.229579
ML7_E1_10	ML7	10320.6	610493	103909	756	18	6.76029	0.170205
ML7_E2_01	ML7	14662.5	634705	197441	953	65	8.70667	0.311075
ML7_E2_02	ML7	15072.4	489780	158577	573	133	8.23958	0.323772
ML7_E2_03	ML7	16583.4	701951	223587	1071	50	8.70402	0.318522
ML7_E2_04	ML7	12775.2	820987	218734	1053	11	9.58645	0.266428
ML7_E2_05	ML7	13612	586373	187958	878	32	8.84924	0.320543
ML7_E2_06	ML7	11614.6	637732	167079	894	29	8.68003	0.261989
ML7_E2_07	ML7	12183.5	526944	157570	828	37	8.32654	0.299026
ML7_E2_08	ML7	16417.6	673075	230297	989	41	9.12042	0.342157
ML7_E2_09	ML7	20467.1	898106	285521	1290	58	8.98089	0.317915
ML7_E2_10	ML7	8564.43	407781	84202	526	19	6.9329	0.206488

## Sheet: Figure 6
Principal Component Analysis
PC summary	PC1	PC2	PC3	PC4	PC5	PC6	PC7
Eigenvalue	3.766	2.448	0.5003	0.1594	0.1163	0.007642	0.002642
Proportion of variance	53,80%	34,97%	7,15%	2,28%	1,66%	0,11%	0,04%
Cumulative proportion of variance	53,80%	88,77%	95,91%	98,19%	99,85%	99,96%	100,00%
Component selection	Selected	Selected
Data summary
Total number of variables	7
Total number of components	7
Component selection method	Parallel analysis
Random seed	14168043
Number of simulations	1000
Number of selected components	2
Rows in table	40
Rows skipped (missing data)	0
Rows analyzed (# cases)	40
Microridge Length
Mann Whitney test
P value	0.1738
Exact or approximate P value?	Exact
P value summary	ns
Significantly different (P < 0.05)?	No
One- or two-tailed P value?	Two-tailed
Sum of ranks in column A,B	461 , 359
Mann-Whitney U	149
Difference between medians
Median of column A	277,5, n=20
Median of column B	238,7, n=20
Difference: Actual	-38.8
Difference: Hodges-Lehmann	-23.62
MCC Cell Area
Mann Whitney test
P value	0.0005
Exact or approximate P value?	Exact
P value summary	***
Significantly different (P < 0.05)?	Yes
One- or two-tailed P value?	Two-tailed
Sum of ranks in column A,B	286 , 534
Mann-Whitney U	76
Difference between medians
Median of column A	169,8, n=20
Median of column B	215,0, n=20
Difference: Actual	45.18
Difference: Hodges-Lehmann	42.26
Microridge Area
Mann Whitney test
P value	0.0675
Exact or approximate P value?	Exact
P value summary	ns
Significantly different (P < 0.05)?	No
One- or two-tailed P value?	Two-tailed
Sum of ranks in column A,B	478 , 342
Mann-Whitney U	132
Difference between medians
Median of column A	68,93, n=20
Median of column B	56,05, n=20
Difference: Actual	-12.88
Difference: Hodges-Lehmann	-10.67
Microridge Number
Mann Whitney test
P value	0.0515
Exact or approximate P value?	Exact
P value summary	ns
Significantly different (P < 0.05)?	No
One- or two-tailed P value?	Two-tailed
Sum of ranks in column A,B	338 , 482
Mann-Whitney U	128
Difference between medians
Median of column A	681,5, n=20
Median of column B	756,0, n=20
Difference: Actual	74.5
Difference: Hodges-Lehmann	98
Microridge Branches
Mann Whitney test
P value	<0,0001
Exact or approximate P value?	Exact
P value summary	****
Significantly different (P < 0.05)?	Yes
One- or two-tailed P value?	Two-tailed
Sum of ranks in column A,B	609 , 211
Mann-Whitney U	1
Difference between medians
Median of column A	201,0, n=20
Median of column B	35,50, n=20
Difference: Actual	-165.5
Difference: Hodges-Lehmann	-165
Microridge Thickness
Mann Whitney test
P value	<0,0001
Exact or approximate P value?	Exact
P value summary	****
Significantly different (P < 0.05)?	Yes
One- or two-tailed P value?	Two-tailed
Sum of ranks in column A,B	596 , 224
Mann-Whitney U	14
Difference between medians
Median of column A	0,1804, n=20
Median of column B	0,1505, n=20
Difference: Actual	-0.02985
Difference: Hodges-Lehmann	-0.02896
Microridge /Cell Ratio
Mann Whitney test
P value	<0,0001
Exact or approximate P value?	Exact
P value summary	****
Significantly different (P < 0.05)?	Yes
One- or two-tailed P value?	Two-tailed
Sum of ranks in column A,B	610 , 210
Mann-Whitney U	0
Difference between medians
Median of column A	39,24, n=20
Median of column B	26,81, n=20
Difference: Actual	-12.43
Difference: Hodges-Lehmann	-12.45

## Sheet: Figure 7 Raw Data
660 nm											740 nm												outlier 660 nm
Embryo	#	Angle	Length	mod angle	Sine	Cosine	Average length			CSD	Embryo	#	Angle	Length	mod angle	Sine	Cosine	Average length			CSD		Embryo	#	Angle	Length	Average length
4.4	1	-128.66	0.827	51.34	0.780867	0.624698		avg Sine	avg Cosine		2.3	1	-160.346	0.647	19.654	0.336339	0.941741		avg Sine	avg Cosine			2.1	1	23.962	0.42
	2	-135	0.904	45	0.707107	0.707107		0.736136	0.603686			2	-156.801	0.985	23.199	0.393926	0.919142		-0.11464	0.850576				2	26.565	0.381
	3	-119.745	0.687	60.255	0.868242	0.496141		r	0.952016	17.9682		3	-137.726	0.613	42.274	0.672677	0.739936		r	0.858267	31.6779			3	0	0.703
	4	-127.405	0.895	52.595	0.794362	0.607445		sin	cos			4	-156.038	0.451	23.962	0.406131	0.913815		sin	cos				4	11.31	0.652
	5	-126.87	0.847	53.13	0.799999	0.600001		0.77324	0.634114			5	-162.646	0.706	17.354	0.298275	0.95448		-0.133571	0.991039				5	7.595	0.666
	6	-116.565	0.597	63.435	0.894428	0.447213		theta	50.6457			6	-135	0.592	45	0.707107	0.707107		theta	-7.676				6	14.036	0.692
	7	-137.726	0.623	42.274	0.672677	0.739936						7	-136.975	0.864	43.025	0.682317	0.731056							7	52.125	0.461
	8	-104.036	0.864	75.964	0.970144	0.242532		mean angle	50.6457			8	-147.095	0.859	32.905	0.543248	0.839572		mean angle	352.324				8	123.69	0.44
	9	-125.838	0.954	54.162	0.810676	0.585495						9	-107.526	0.835	72.474	0.95358	0.301139							9	29.745	1.045
	10	-107.526	0.854	72.474	0.95358	0.301139						10	-137.291	0.764	42.709	0.678275	0.734808							10	18.435	0.273
	11	-122.276	0.95	57.724	0.845486	0.533998						11	-161.565	0.669	18.435	0.316229	0.948683							11	53.13	0.443
	12	-120.466	0.84	59.534	0.86193	0.507027						12	-129.094	0.867	50.906	0.776112	0.630595							12	111.801	0.471
	13	-126.384	1.017	53.616	0.805059	0.593194						13	-126.027	0.557	53.973	0.80874	0.588166							13	26.565	0.476
	14	-129.094	0.869	50.906	0.776112	0.630595						14	-121.608	0.643	58.392	0.851654	0.524105							14	29.055	0.444
	15	-127.875	0.969	52.125	0.789352	0.613941						15	-150.642	0.782	29.358	0.490265	0.871573							15	93.814	0.631
	16	-120.964	0.745	59.036	0.857491	0.514499						16	-145.491	0.827	34.509	0.566536	0.824037							16	77.471	0.372
	17	-122.735	0.705	57.265	0.841181	0.540754						17	-156.371	0.72	23.629	0.400813	0.91616							17	119.745	0.357
	18	-120.964	0.989	59.036	0.857491	0.514499						18	-164.476	0.8	15.524	0.267642	0.963518							18	50.194	0.334
	19	-113.199	0.955	66.801	0.919142	0.393926						19	-152.241	0.902	27.759	0.465754	0.884914							19	-45	0.407
	20	-126.254	0.77	53.746	0.806403	0.591366						20	-165.964	0.703	14.036	0.242532	0.970144							20	-9.462	0.526
	21	-116.565	0.762	63.435	0.894428	0.447213						21	-164.476	0.823	15.524	0.267642	0.963518							21	-72.897	0.57
	22	-126.87	0.861	53.13	0.799999	0.600001						22	-155.772	0.959	24.228	0.410369	0.91192							22	14.036	0.351
	23	-119.745	0.67	60.255	0.868242	0.496141						23	-155.772	0.94	24.228	0.410369	0.91192							23	-12.995	0.564
	24	-92.603	0.938	87.397	0.998968	0.0454153						24	-141.843	0.767	38.157	0.617818	0.786321							24	-37.875	0.484
	25	-119.358	0.757	60.642	0.871573	0.490265						25	-153.435	0.768	26.565	0.447213	0.894428							25	-15.945	0.628
	26	-123.69	0.894	56.31	0.832051	0.554699						26	-150.255	0.692	29.745	0.496141	0.868242							26	-12.095	0.608
	27	-100.305	0.49	79.695	0.983869	0.178888						27	-135	0.773	45	0.707107	0.707107							27	-5.711	0.42
	28	-125.538	0.736	54.462	0.81373	0.581243						28	-120.964	0.745	59.036	0.857491	0.514499							28	-12.995	0.579
	29	-135	0.994	45	0.707107	0.707107						29	-172.405	0.661	7.595	0.13217	0.991227							29	-10.305	0.499
	30	-116.565	0.87	63.435	0.894428	0.447213						30	-142.431	0.707	37.569	0.609716	0.79262							30	3.576	0.661
	31	-109.654	0.633	70.346	0.941741	0.336339						31	-141.34	0.829	38.66	0.624698	0.780867							31	-42.709	0.753
	32	-114.228	0.934	65.772	0.91192	0.410369						32	-146.31	0.607	33.69	0.554699	0.832051							32	148.392	0.653
	33	-138.814	0.895	41.186	0.658506	0.752576						33	-161.565	0.952	18.435	0.316229	0.948683							33	131.186	0.452
	34	-103.241	0.727	76.759	0.973415	0.229047						34	-165.964	0.703	14.036	0.242532	0.970144							34	-144.462	0.373
	35	-114.228	0.921	65.772	0.91192	0.410369						35	-163.61	0.724	16.39	0.282174	0.959363							35	147.995	0.411
	36	-93.814	0.669	86.186	0.997785	0.0665177						36	-159.444	0.745	20.556	0.351123	0.936329							36	-127.875	0.499
	37	-99.462	0.777	80.538	0.986395	0.164393						37	-159.775	0.889	20.225	0.345708	0.938342							37	-45	0.587
	38	-80.538	0.51	99.462	0.986395	-0.164393						38	-168.69	0.872	11.31	0.196117	0.98058							38	-35.538	0.724
	39	-105.524	0.782	74.476	0.963518	0.267642						39	-171.254	0.549	8.746	0.152054	0.988372							39	-11.889	0.823
	40	-116.565	0.768	63.435	0.894428	0.447213						40	-165.069	0.665	14.931	0.257656	0.966237							40	-32.735	0.724
	41	-105.255	0.962	74.745	0.964764	0.263115						41	-141.843	0.758	38.157	0.617818	0.786321							41	-26.565	0.581
	42	-108.435	0.678	71.565	0.948683	0.316229						42	-159.775	0.886	20.225	0.345708	0.938342							42	-29.745	0.682
	43	-132.709	0.753	47.291	0.734808	0.678275						43	-151.39	0.508	28.61	0.478845	0.877899							43	-14.931	0.68
	44	-118.301	0.643	61.699	0.880469	0.474104						44	-132.879	0.824	47.121	0.732792	0.680452							44	-97.595	0.653
	45	-122.905	0.863	57.095	0.839572	0.543248						45	-135	0.773	45	0.707107	0.707107							45	-42.51	0.68
	46	-111.801	0.464	68.199	0.928479	0.371384						46	-151.928	0.737	28.072	0.470581	0.882357							46	-55.305	0.659
	47	-156.371	0.743	23.629	0.400813	0.91616						47	-150.255	0.701	29.745	0.496141	0.868242							47	-33.69	0.467
	48	-120.964	0.999	59.036	0.857491	0.514499						48	-156.038	0.841	23.962	0.406131	0.913815							48	-18.435	0.404
	49	-124.509	0.827	55.491	0.824037	0.566536						49	-167.471	0.806	12.529	0.216934	0.976186							49	-37.875	0.496
	50	-120.466	0.835	59.534	0.86193	0.507027						50	-169.216	0.88	10.784	0.187107	0.98234							50	-28.61	0.519
	51	-129.094	0.858	50.906	0.776112	0.630595						51	-165.964	0.734	14.036	0.242532	0.970144							51	-39.806	0.341
	52	-116.565	0.673	63.435	0.894428	0.447213						52	-174.806	0.94	5.194	0.0905283	0.995894							52	-26.565	0.667
	53	-121.608	0.626	58.392	0.851654	0.524105						53	-176.82	0.796	3.18	0.055473	0.99846							53	-29.745	0.661
	54	-133.152	0.945	46.848	0.729542	0.683936						54	-141.843	0.758	38.157	0.617818	0.786321							54	-42.879	0.783
	55	-132.709	0.754	47.291	0.734808	0.678275						55	149.036	0.492	329.036	-0.514499	0.857491							55	-45	0.502
	56	-137.121	0.844	42.879	0.680452	0.732792						56	-149.036	0.745	30.964	0.514499	0.857491							56	-23.629	0.744
	57	-144.462	0.75	35.538	0.581243	0.81373						57	-146.31	0.461	33.69	0.554699	0.832051							57	-39.806	0.684
	58	-127.405	0.918	52.595	0.794362	0.607445						58	-143.13	0.662	36.87	0.600001	0.799999							58	-66.801	0.636
	59	-132.274	0.593	47.726	0.739936	0.672677						59	-164.055	0.62	15.945	0.274714	0.961526							59	-37.875	0.48
	60	-86.186	0.654	93.814	0.997785	-0.0665177						60	-170.538	0.759	9.462	0.164393	0.986395							60	-59.036	0.524
	61	-138.576	0.958	41.424	0.661626	0.749834						61	-165.069	0.658	14.931	0.257656	0.966237							61	-119.055	0.432
	62	-144.782	0.875	35.218	0.576689	0.816964						62	-122.735	0.733	57.265	0.841181	0.540754							62	-73.301	0.449
	63	-127.875	0.974	52.125	0.789352	0.613941						63	161.565	0.943	341.565	-0.316229	0.948683							63	-53.13	0.852
	64	-130.815	1.229	49.185	0.756824	0.653619						64	171.027	0.819	351.027	-0.155969	0.987762							64	168.69	0.446
	65	-129.472	0.929	50.528	0.771935	0.635701						65	176.186	0.641	356.186	-0.0665177	0.997785							65	-39.289	0.585
	66	-87.138	0.838	92.862	0.998753	-0.0499306						66	158.749	0.802	338.749	-0.362454	0.932002							66	-45	0.723
	67	-133.025	0.874	46.975	0.731056	0.682317						67	169.992	0.705	349.992	-0.173786	0.984783							67	-15.945	0.611
	68	-130.914	0.846	49.086	0.755693	0.654925						68	180	0.682	360	-2.4503e-16	1							68	-26.565	0.388
	69	-135	0.433	45	0.707107	0.707107						69	174.806	0.941	354.806	-0.0905283	0.995894							69	-45	0.914
	70	-130.236	0.725	49.764	0.76339	0.645937						70	180	0.639	360	-2.4503e-16	1							70	-14.036	0.359
	71	-131.987	0.584	48.013	0.743297	0.668962						71	-168.111	0.844	11.889	0.206016	0.978549							71	-45	0.533
	72	-126.87	0.829	53.13	0.799999	0.600001						72	-172.405	0.661	7.595	0.13217	0.991227							72	-41.424	0.956
	73	-130.914	0.846	49.086	0.755693	0.654925						73	165.069	0.661	345.069	-0.257656	0.966237							73	-47.726	0.613
	74	-127.875	0.978	52.125	0.789352	0.613941						74	-176.634	0.725	3.366	0.058714	0.998275							74	-55.305	0.682
	75	-139.086	0.844	40.914	0.654925	0.755693						75	-165.964	0.513	14.036	0.242532	0.970144							75	-39.289	0.577
	76	180	0.71	360	-2.4503e-16	1						76	-166.608	0.903	13.392	0.231612	0.972808							76	-18.435	0.386
	77	-173.29	0.729	6.71	0.116844	0.99315						77	158.199	0.459	338.199	-0.371384	0.928479							77	-53.13	0.421
	78	-149.534	0.852	30.466	0.507027	0.86193						78	158.199	0.433	338.199	-0.371384	0.928479							78	-63.435	0.54
	79	-140.194	0.98	39.806	0.64019	0.768216						79	173.66	0.372	353.66	-0.110428	0.993884							79	-57.529	0.555
	80	-155.225	0.636	24.775	0.419056	0.90796						80	-169.38	0.682	10.62	0.184294	0.982871							80	-63.435	0.464
	81	-138.814	0.898	41.186	0.658506	0.752576						81	-162.646	0.71	17.354	0.298275	0.95448							81	-19.654	0.651
	82	-109.983	0.509	70.017	0.939794	0.341741						82	138.814	0.464	318.814	-0.658506	0.752576							82	119.055	0.446
	83	-122.276	0.977	57.724	0.845486	0.533998						83	-172.875	0.671	7.125	0.124034	0.992278							83	135	0.482
	84	-125.538	0.727	54.462	0.81373	0.581243						84	155.556	0.509	335.556	-0.413804	0.910366							84	158.199	0.49
	85	-130.601	0.794	49.399	0.75926	0.650787						85	-158.199	0.682	21.801	0.371384	0.928479							85	10.305	0.476
	86	-145.62	0.957	34.38	0.564679	0.825311						86	176.82	0.758	356.82	-0.055473	0.99846							86	-63.435	0.483
	87	-131.987	0.585	48.013	0.743297	0.668962						87	176.186	0.609	356.186	-0.0665177	0.997785							87	169.695	0.504
	88	-130.601	0.775	49.399	0.75926	0.650787						88	-175.236	0.514	4.764	0.0830517	0.996545							88	-101.31	0.649
	89	-142.125	0.486	37.875	0.613941	0.789352						89	-164.055	0.647	15.945	0.274714	0.961526							89	175.236	0.502
	90	-139.764	0.745	40.236	0.645937	0.76339						90	-172.875	0.676	7.125	0.124034	0.992278							90	-34.992	0.54
	91	-145.491	0.827	34.509	0.566536	0.824037						91	166.759	0.752	346.759	-0.229047	0.973415							91	-57.529	0.548
	92	-130.914	0.886	49.086	0.755693	0.654925						92	160.017	0.471	340.017	-0.341741	0.939794							92	-139.764	0.725
	93	-162.897	0.557	17.103	0.29409	0.955778						93	172.405	0.663	352.405	-0.13217	0.991227							93	-75.964	0.703
	94	-129.472	0.929	50.528	0.771935	0.635701						94	-174.806	0.505	5.194	0.0905283	0.995894							94	-78.111	0.827
	95	-146.31	0.631	33.69	0.554699	0.832051						95	168.111	0.819	348.111	-0.206016	0.978549							95	-90	0.469
	96	-124.509	0.815	55.491	0.824037	0.566536						96	-173.29	0.729	6.71	0.116844	0.99315							96	-30.256	0.567
	97	-135	0.472	45	0.707107	0.707107						97	151.699	0.629	331.699	-0.474104	0.880469							97	-75.069	0.655
	98	-102.529	0.783	77.471	0.976186	0.216934						98	165.256	0.834	345.256	-0.254501	0.967073							98	-63.435	0.578
	99	-147.995	0.811	32.005	0.529993	0.848002						99	167.005	0.581	347.005	-0.224866	0.97439							99	-51.34	0.302
	100	-122.005	0.808	57.995	0.848002	0.529993						100	143.13	0.62	323.13	-0.600001	0.799999							100	94.764	0.541
	101	-116.565	0.877	63.435	0.894428	0.447213						101	-175.601	0.555	4.399	0.0767016	0.997054							101	146.31	0.575
	102	-113.629	0.756	66.371	0.91616	0.400813						102	-173.29	0.721	6.71	0.116844	0.99315							102	122.005	0.402
	103	-120.964	0.75	59.036	0.857491	0.514499						103	162.474	0.846	342.474	-0.301139	0.95358							103	-123.69	0.449
	104	-133.025	0.874	46.975	0.731056	0.682317						104	157.166	0.896	337.166	-0.388063	0.921633							104	-100.62	0.713
	105	-126.87	0.395	53.13	0.799999	0.600001						105	161.565	0.808	341.565	-0.316229	0.948683							105	-57.265	0.689
	106	-135	0.532	45	0.707107	0.707107						106	166.759	0.76	346.759	-0.229047	0.973415							106	-78.69	0.652
	107	-131.634	0.544	48.366	0.747404	0.66437						107	168.69	0.631	348.69	-0.196117	0.98058							107	-50.194	0.705
	108	-153.435	0.47	26.565	0.447213	0.894428						108	-156.801	0.649	23.199	0.393926	0.919142							108	-141.34	0.575
	109	-153.435	0.655	26.565	0.447213	0.894428						109	177.709	1.034	357.709	-0.0399748	0.999201							109	-101.31	0.666
	110	-123.69	0.764	56.31	0.832051	0.554699						110	171.027	0.832	351.027	-0.155969	0.987762							110	-102.529	0.424
	111	-85.914	0.597	94.086	0.997458	-0.0712537						111	164.476	0.78	344.476	-0.267642	0.963518							111	-122.471	0.543
	112	-119.745	0.699	60.255	0.868242	0.496141						112	165.964	0.691	345.964	-0.242532	0.970144							112	-113.962	0.4
	113	-110.556	0.728	69.444	0.936329	0.351123						113	174.56	0.934	354.56	-0.0948033	0.995496							113	-158.962	0.599
	114	-92.603	0.94	87.397	0.998968	0.0454153						114	150.945	0.849	330.945	-0.485649	0.874154							114	-146.31	0.324
	115	-119.055	0.858	60.945	0.874154	0.485649						115	180	0.927	360	-2.4503e-16	1							115	-109.983	0.499
	116	-125.218	0.892	54.782	0.816964	0.576689						116	180	0.874	360	-2.4503e-16	1							116	-149.744	0.597
	117	-123.69	0.777	56.31	0.832051	0.554699						117	167.196	0.923	347.196	-0.221617	0.975134							117	-120.964	0.516
	118	-135	0.783	45	0.707107	0.707107						118	155.772	0.936	335.772	-0.410369	0.91192							118	97.125	0.358
	119	-122.471	0.555	57.529	0.843663	0.536873						119	151.699	0.619	331.699	-0.474104	0.880469							119	-63.435	0.483
	120	-115.017	0.705	64.983	0.906182	0.422887						120	162.646	0.748	342.646	-0.298275	0.95448							120	-80.538	0.518
	121	-119.745	0.692	60.255	0.868242	0.496141						121	163.61	0.739	343.61	-0.282174	0.959363							121	-121.608	0.638
	122	-123.69	0.631	56.31	0.832051	0.554699						122	160.017	0.967	340.017	-0.341741	0.939794							122	-165.964	0.32
	123	-101.889	0.794	78.111	0.978549	0.206016						123	159.146	0.957	339.146	-0.355988	0.934491							123	-59.744	0.607
	124	-137.49	0.693	42.51	0.675719	0.737159						124	163.61	0.731	343.61	-0.282174	0.959363							124	-63.435	0.673
	125	-123.69	0.799	56.31	0.832051	0.554699						125	158.749	0.85	338.749	-0.362454	0.932002							125	-21.038	0.567
	126	-136.736	1.035	43.264	0.685361	0.728204						126	160.56	0.768	340.56	-0.33282	0.942991							126	-45	0.452
	127	-132.274	0.653	47.726	0.739936	0.672677						127	154.983	0.719	334.983	-0.422887	0.906182							127	-53.973	0.583
	128	-132.51	0.663	47.49	0.737159	0.675719						128	155.225	0.597	335.225	-0.419056	0.90796							128	-52.595	0.883
	129	-120.466	0.816	59.534	0.86193	0.507027						129	147.265	0.709	327.265	-0.540754	0.841181							129	-67.62	0.802
	130	-123.69	0.729	56.31	0.832051	0.554699						130	147.995	0.789	327.995	-0.529993	0.848002							130	-30.964	0.512
	131	-130.236	0.704	49.764	0.76339	0.645937						131	143.13	0.638	323.13	-0.600001	0.799999							131	-92.862	0.838
	132	-123.69	0.756	56.31	0.832051	0.554699						132	153.435	0.924	333.435	-0.447213	0.894428							132	-61.189	0.979
	133	-93.18	0.74	86.82	0.99846	0.055473						133	158.199	0.908	338.199	-0.371384	0.928479							133	-63.435	0.991
	134	-112.62	0.559	67.38	0.923076	0.384618						134	160.71	0.882	340.71	-0.33035	0.943859							134	-45	0.864
	135	-140.906	0.878	39.094	0.630595	0.776112						135	158.199	0.949	338.199	-0.371384	0.928479							135	-47.726	0.643
	136	-127.875	0.969	52.125	0.789352	0.613941						136	152.103	0.833	332.103	-0.467884	0.88379							136	-48.366	0.512
	137	-123.024	1.004	56.976	0.838442	0.54499						137	156.038	0.838	336.038	-0.406131	0.913815							137	-17.354	0.728
	138	-135	0.714	45	0.707107	0.707107						138	153.435	0.943	333.435	-0.447213	0.894428							138	74.055	0.62
	139	-133.264	0.994	46.736	0.728204	0.685361						139	143.13	0.464	323.13	-0.600001	0.799999							139	-29.055	0.439
	140	-146.31	0.583	33.69	0.554699	0.832051						140	156.038	0.839	336.038	-0.406131	0.913815							140	-53.13	0.883
	141	-125.838	0.923	54.162	0.810676	0.585495						141	135	0.512	315	-0.707107	0.707107							141	-64.799	0.8
	142	-131.186	0.905	48.814	0.752576	0.658506						142	168.111	0.827	348.111	-0.206016	0.978549							142	-41.634	0.526
	143	-104.036	1.05	75.964	0.970144	0.242532						143	149.534	0.869	329.534	-0.507027	0.86193							143	-57.095	0.87
	144	-117.897	0.807	62.103	0.88379	0.467884						144	176.987	0.811	356.987	-0.0525625	0.998618							144	-41.987	0.595
	145	-128.66	0.818	51.34	0.780867	0.624698						145	165.964	0.537	345.964	-0.242532	0.970144							145	-66.801	0.67
	146	-132.51	0.703	47.49	0.737159	0.675719						146	153.435	0.781	333.435	-0.447213	0.894428							146	-77.471	0.785
	147	-122.276	0.957	57.724	0.845486	0.533998						147	158.749	0.833	338.749	-0.362454	0.932002							147	-67.38	0.567
	148	-125.538	0.741	54.462	0.81373	0.581243						148	138.366	0.482	318.366	-0.66437	0.747404							148	-75.964	0.689
	149	-146.31	0.764	33.69	0.554699	0.832051						149	176.186	0.641	356.186	-0.0665177	0.997785							149	-63.435	0.762
	150	-131.186	0.925	48.814	0.752576	0.658506						150	143.13	0.432	323.13	-0.600001	0.799999							150	118.072	0.73
	151	-131.634	1.018	48.366	0.747404	0.66437						151	148.392	0.662	328.392	-0.524105	0.851654							151	-49.399	0.395
	152	-81.027	0.819	98.973	0.987762	-0.155969						152	124.992	0.503	304.992	-0.819232	0.573462							152	-20.556	0.355
	153	-130.914	0.846	49.086	0.755693	0.654925						153	147.529	0.548	327.529	-0.536873	0.843663							153	-90	0.412
	154	-137.121	0.823	42.879	0.680452	0.732792						154	167.905	0.639	347.905	-0.209533	0.977802							154	-68.199	0.694
	155	-130.914	0.836	49.086	0.755693	0.654925						155	160.346	0.61	340.346	-0.336339	0.941741							155	-127.875	0.473
	156	-129.806	0.685	50.194	0.768216	0.64019						156	166.759	0.729	346.759	-0.229047	0.973415							156	-86.634	0.725
	157	-108.435	0.799	71.565	0.948683	0.316229						157	180	0.569	360	-2.4503e-16	1							157	-90	0.668
	158	-128.157	0.736	51.843	0.786321	0.617818						158	153.435	0.648	333.435	-0.447213	0.894428							158	-100.008	0.738
	159	-149.036	0.741	30.964	0.514499	0.857491						159	116.565	0.667	296.565	-0.894428	0.447213							159	-174.806	0.456
	160	-153.435	0.515	26.565	0.447213	0.894428						160	145.491	0.807	325.491	-0.566536	0.824037							160	-90	0.625
	161	-147.095	0.878	32.905	0.543248	0.839572						161	135	0.572	315	-0.707107	0.707107							161	-100.305	0.479
	162	-128.66	0.798	51.34	0.780867	0.624698						162	125.538	0.756	305.538	-0.81373	0.581243							162	-83.66	0.404
	163	-119.055	0.858	60.945	0.874154	0.485649						163	158.199	0.47	338.199	-0.371384	0.928479							163	-107.103	0.548
	164	-123.69	0.76	56.31	0.832051	0.554699						164	131.987	0.573	311.987	-0.743297	0.668962							164	-104.036	0.716
	165	-135	0.783	45	0.707107	0.707107						165	157.38	0.535	337.38	-0.384618	0.923076							165	-64.537	0.978
	166	-135	0.532	45	0.707107	0.707107						166	154.983	0.689	334.983	-0.422887	0.906182							166	-70.56	0.768
	167	-162.646	0.732	17.354	0.298275	0.95448						167	175.914	0.598	355.914	-0.0712537	0.997458							167	-102.529	0.761
	168	-142.125	0.967	37.875	0.613941	0.789352						168	162.646	0.727	342.646	-0.298275	0.95448							168	-28.301	0.643
	169	-161.565	0.808	18.435	0.316229	0.948683						169	143.746	0.777	323.746	-0.591366	0.806403							169	-33.69	0.646
	170	-129.806	0.676	50.194	0.768216	0.64019						170	108.435	0.512	288.435	-0.948683	0.316229							170	-76.759	0.73
	171	-110.854	0.944	69.146	0.934491	0.355988						171	123.69	0.768	303.69	-0.832051	0.554699							171	-48.013	0.565
	172	-151.39	0.541	28.61	0.478845	0.877899						172	140.528	0.92	320.528	-0.635701	0.771935							172	-41.634	0.512
	173	-111.038	0.617	68.962	0.933343	0.358987						173	139.399	0.81	319.399	-0.650787	0.75926							173	-148.392	0.611
	174	-150.642	0.77	29.358	0.490265	0.871573						174	171.254	0.595	351.254	-0.152054	0.988372							174	-135	0.542
	175	-151.699	0.616	28.301	0.474104	0.880469						175	155.556	0.529	335.556	-0.413804	0.910366							175	-128.66	0.537
	176	-133.264	0.994	46.736	0.728204	0.685361						176	123.69	0.431	303.69	-0.832051	0.554699							176	-102.529	0.362
	177	-139.086	0.827	40.914	0.654925	0.755693						177	132.274	0.663	312.274	-0.739936	0.672677							177	-104.036	0.351
	178	-136.975	0.864	43.025	0.682317	0.731056						178	156.371	0.777	336.371	-0.400813	0.91616							178	-26.565	0.477
	179	-109.983	0.53	70.017	0.939794	0.341741						179	143.973	0.573	323.973	-0.588166	0.80874							179	-118.301	0.641
	180	-119.358	0.782	60.642	0.871573	0.490265						180	158.749	0.827	338.749	-0.362454	0.932002							180	-95.711	0.416
	181	-135	0.613	45	0.707107	0.707107						181	135	0.542	315	-0.707107	0.707107							181	-120.964	0.485
	182	-141.34	0.815	38.66	0.624698	0.780867						182	140.194	0.665	320.194	-0.64019	0.768216							182	-94.764	0.485
	183	-137.291	0.763	42.709	0.678275	0.734808						183	131.186	0.476	311.186	-0.752576	0.658506							183	-101.31	0.434
	184	-126.87	0.642	53.13	0.799999	0.600001						184	138.814	0.452	318.814	-0.658506	0.752576							184	-120.964	0.485
	185	-135	0.592	45	0.707107	0.707107						185	140.194	0.642	320.194	-0.64019	0.768216							185	-79.992	0.738
	186	-127.405	0.912	52.595	0.794362	0.607445						186	129.289	0.61	309.289	-0.773962	0.633232							186	-107.103	0.579
	187	-168.69	1.069	11.31	0.196117	0.98058						187	135	0.617	315	-0.707107	0.707107							187	-114.775	0.617
	188	-133.025	0.875	46.975	0.731056	0.682317						188	90	0.501	270	-1	-1.83772e-16							188	-148.392	0.682
	189	-136.736	0.975	43.264	0.685361	0.728204						189	143.746	0.775	323.746	-0.591366	0.806403							189	114.444	0.534
	190	-140.711	0.597	39.289	0.633232	0.773962						190	116.565	0.477	296.565	-0.894428	0.447213							190	138.013	0.573	0.579363
	191	-144.782	0.847	35.218	0.576689	0.816964						191	126.254	0.784	306.254	-0.806403	0.591366
	192	-160.346	0.611	19.654	0.336339	0.941741						192	126.87	0.43	306.87	-0.799999	0.600001						2.2	1	-132.51	0.678
	193	-147.095	0.859	32.905	0.543248	0.839572						193	143.13	0.639	323.13	-0.600001	0.799999							2	-63.435	0.686
	194	-144.162	0.938	35.838	0.585495	0.810676						194	114.444	0.553	294.444	-0.910366	0.413804							3	4.399	0.533
	195	-154.799	0.819	25.201	0.425795	0.90482						195	120.256	0.564	300.256	-0.863783	0.503864							4	61.39	0.526
	196	-160.346	0.665	19.654	0.336339	0.941741						196	-142.125	0.473	37.875	0.613941	0.789352							5	90	0.49
	197	-145.491	0.835	34.509	0.566536	0.824037						197	131.186	0.455	311.186	-0.752576	0.658506							6	86.186	0.618
	198	-147.995	0.799	32.005	0.529993	0.848002						198	131.634	0.533	311.634	-0.747404	0.66437							7	0	0.533
	199	-145.62	0.965	34.38	0.564679	0.825311						199	124.509	0.788	304.509	-0.824037	0.566536							8	69.444	0.364
	200	-147.529	0.555	32.471	0.536873	0.843663						200	118.301	0.606	298.301	-0.880469	0.474104							9	83.66	0.405
	201	-92.603	0.938	87.397	0.998968	0.0454153						201	157.166	0.878	337.166	-0.388063	0.921633							10	151.39	0.505
	202	-153.435	0.781	26.565	0.447213	0.894428						202	156.038	0.845	336.038	-0.406131	0.913815							11	118.072	0.716
	203	-147.995	0.765	32.005	0.529993	0.848002						203	154.537	0.986	334.537	-0.429928	0.902863							12	83.66	0.389
	204	-147.265	0.706	32.735	0.540754	0.841181						204	139.086	0.856	319.086	-0.654925	0.755693							13	131.186	0.469
	205	-153.435	0.858	26.565	0.447213	0.894428						205	33.69	0.614	213.69	-0.554699	-0.832051	0.709868						14	83.66	0.363
	206	-93.366	0.726	86.634	0.998275	0.058714																		15	57.529	0.567
	207	-126.254	0.801	53.746	0.806403	0.591366					2.1	1	-166.759	0.716	13.241	0.229047	0.973415		avg Sine	avg Cosine				16	106.699	0.418
	208	-107.526	0.858	72.474	0.95358	0.301139						2	167.905	0.582	347.905	-0.209533	0.977802		-0.434629	0.772257				17	102.995	0.594
	209	-172.405	0.645	7.595	0.13217	0.991227						3	-166.759	0.73	13.241	0.229047	0.973415		r	0.886162	28.1689			18	-45	0.527
	210	-109.654	0.647	70.346	0.941741	0.336339						4	180	0.526	360	-2.4503e-16	1		sin	cos				19	168.69	0.431
	211	-135	0.663	45	0.707107	0.707107						5	-143.13	0.426	36.87	0.600001	0.799999		-0.490462	0.871463				20	-53.973	0.562
	212	-122.005	0.421	57.995	0.848002	0.529993						6	170.538	0.777	350.538	-0.164393	0.986395		theta	-29.3709				21	-137.49	0.693
	213	153.435	0.667	333.435	-0.447213	0.894428						7	161.565	0.786	341.565	-0.316229	0.948683							22	153.435	0.476
	214	-150.255	0.676	29.745	0.496141	0.868242						8	155.556	0.535	335.556	-0.413804	0.910366		mean angle	330.629				23	68.199	0.439
	215	-115.201	0.834	64.799	0.90482	0.425795						9	-166.759	0.738	13.241	0.229047	0.973415							24	-81.254	0.557
	216	-155.225	0.572	24.775	0.419056	0.90796						10	-175.914	0.625	4.086	0.0712537	0.997458							25	68.199	0.439
	217	-161.565	0.694	18.435	0.316229	0.948683						11	-171.87	0.593	8.13	0.14142	0.98995							26	-5.711	0.428
	218	-159.444	0.717	20.556	0.351123	0.936329	0.777211					12	-120.256	0.585	59.744	0.863783	0.503864							27	-131.634	0.543
												13	-175.914	0.613	4.086	0.0712537	0.997458							28	-119.745	0.705
4.2	1	-133.152	0.934	46.848	0.729542	0.683936		avg Sine	avg Cosine			14	169.38	0.666	349.38	-0.184294	0.982871							29	-135	0.588
	2	-139.086	0.867	40.914	0.654925	0.755693		0.687116	0.653917			15	169.992	0.733	349.992	-0.173786	0.984783							30	-158.199	0.467
	3	-140.194	0.676	39.806	0.64019	0.768216		r	0.948544	18.6237		16	169.38	0.71	349.38	-0.184294	0.982871							31	-99.462	0.536
	4	-120.466	0.858	59.534	0.86193	0.507027		sin	cos			17	153.435	0.763	333.435	-0.447213	0.894428							32	-131.987	0.575
	5	-131.634	1.046	48.366	0.747404	0.66437		0.72439	0.68939			18	160.017	0.483	340.017	-0.341741	0.939794							33	-135	0.663
	6	-119.055	0.845	60.945	0.874154	0.485649		theta	46.4181			19	121.608	0.646	301.608	-0.851654	0.524105							34	146.31	0.431
	7	180	0.711	360	-2.4503e-16	1						20	140.194	0.676	320.194	-0.64019	0.768216							35	-153.435	0.553
	8	-138.814	0.906	41.186	0.658506	0.752576		mean angle	46.4181			21	112.62	0.567	292.62	-0.923076	0.384618							36	-138.814	0.469
	9	-139.086	0.844	40.914	0.654925	0.755693						22	154.799	0.813	334.799	-0.425795	0.90482							37	-51.34	0.546
	10	-130.236	0.704	49.764	0.76339	0.645937						23	159.775	0.858	339.775	-0.345708	0.938342							38	-93.576	0.683
	11	-140.906	0.876	39.094	0.630595	0.776112						24	172.405	0.661	352.405	-0.13217	0.991227							39	-111.801	0.696
	12	-105.945	0.921	74.055	0.961526	0.274714						25	156.371	0.738	336.371	-0.400813	0.91616							40	-100.62	0.673
	13	-131.186	0.926	48.814	0.752576	0.658506						26	-168.69	0.437	11.31	0.196117	0.98058							41	-105.945	0.62
	14	-48.814	0.473	131.186	0.752576	-0.658506						27	-176.82	0.755	3.18	0.055473	0.99846							42	0	0.511
	15	-118.301	0.61	61.699	0.880469	0.474104						28	148.392	0.654	328.392	-0.524105	0.851654							43	-122.471	0.563
	16	-120.964	0.745	59.036	0.857491	0.514499						29	159.444	0.71	339.444	-0.351123	0.936329							44	-111.038	0.593
	17	-119.055	0.858	60.945	0.874154	0.485649						30	164.055	0.615	344.055	-0.274714	0.961526							45	-135	0.483
	18	-135	0.633	45	0.707107	0.707107						31	180	0.767	360	-2.4503e-16	1							46	-119.745	0.705
	19	-132.879	0.814	47.121	0.732792	0.680452						32	-162.897	0.552	17.103	0.29409	0.955778							47	-126.027	0.597
	20	-104.036	0.541	75.964	0.970144	0.242532						33	180	0.767	360	-2.4503e-16	1							48	-63.435	0.6
	21	-142.125	0.969	37.875	0.613941	0.789352						34	167.471	0.813	347.471	-0.216934	0.976186							49	-63.435	0.562
	22	-126.254	0.792	53.746	0.806403	0.591366						35	-159.444	0.364	20.556	0.351123	0.936329							50	-86.82	0.789
	23	-137.49	0.715	42.51	0.675719	0.737159						36	-141.34	0.535	38.66	0.624698	0.780867							51	-146.31	0.473
	24	-125.218	0.898	54.782	0.816964	0.576689						37	-156.801	0.649	23.199	0.393926	0.919142							52	-108.435	0.688
	25	-112.38	0.757	67.62	0.924679	0.380748						38	159.444	0.707	339.444	-0.351123	0.936329							53	-104.931	0.635
	26	-98.531	0.864	81.469	0.988936	0.148344						39	162.646	0.724	342.646	-0.298275	0.95448							54	-149.744	0.592
	27	-119.055	0.877	60.945	0.874154	0.485649						40	130.236	0.715	310.236	-0.76339	0.645937							55	-139.399	0.407
	28	-112.834	0.878	67.166	0.921633	0.388063						41	151.699	0.629	331.699	-0.474104	0.880469							56	-122.471	0.555
	29	-135	0.763	45	0.707107	0.707107						42	120.256	0.565	300.256	-0.863783	0.503864							57	-124.695	0.656
	30	-124.992	0.508	55.008	0.819232	0.573462						43	118.072	0.749	298.072	-0.882357	0.470581							58	-75.964	0.532
	31	-100.305	0.493	79.695	0.983869	0.178888						44	118.072	0.712	298.072	-0.882357	0.470581							59	-135	0.708
	32	-112.38	0.773	67.62	0.924679	0.380748						45	150.255	0.648	330.255	-0.496141	0.868242							60	111.801	0.439
	33	-133.152	0.934	46.848	0.729542	0.683936						46	150.642	0.77	330.642	-0.490265	0.871573							61	-36.87	0.426
	34	-127.569	0.716	52.431	0.79262	0.609716						47	159.775	0.867	339.775	-0.345708	0.938342							62	180	0.49
	35	-132.879	0.803	47.121	0.732792	0.680452						48	145.305	0.685	325.305	-0.569208	0.822194							63	-129.289	0.605
	36	-132.879	0.814	47.121	0.732792	0.680452						49	161.565	0.934	341.565	-0.316229	0.948683							64	-90	0.554
	37	-141.843	0.758	38.157	0.617818	0.786321						50	145.491	0.839	325.491	-0.566536	0.824037							65	-132.274	0.633
	38	-135	0.803	45	0.707107	0.707107						51	172.875	0.715	352.875	-0.124034	0.992278							66	-135	0.452
	39	-137.291	0.764	42.709	0.678275	0.734808						52	170.538	0.766	350.538	-0.164393	0.986395							67	-54.462	0.379
	40	-140.194	1	39.806	0.64019	0.768216						53	-172.405	0.661	7.595	0.13217	0.991227							68	-103.241	0.739
	41	-144.782	0.886	35.218	0.576689	0.816964						54	169.992	0.703	349.992	-0.173786	0.984783							69	-124.695	0.686
	42	-135	0.743	45	0.707107	0.707107						55	-176.634	0.697	3.366	0.058714	0.998275							70	-131.987	0.559
	43	-152.354	1.035	27.646	0.464007	0.885831						56	180	0.867	360	-2.4503e-16	1							71	-104.931	0.641
	44	-149.036	0.77	30.964	0.514499	0.857491						57	57.265	0.691	237.265	-0.841181	-0.540754							72	-127.569	0.686
	45	-129.472	0.94	50.528	0.771935	0.635701						58	-161.565	0.539	18.435	0.316229	0.948683							73	-148.57	0.888
	46	-136.975	0.874	43.025	0.682317	0.731056						59	-155.556	0.515	24.444	0.413804	0.910366							74	180	0.596
	47	-129.472	0.938	50.528	0.771935	0.635701						60	-166.759	0.734	13.241	0.229047	0.973415							75	-132.274	0.633
	48	-129.094	0.878	50.906	0.776112	0.630595						61	176.82	0.753	356.82	-0.055473	0.99846							76	-129.094	0.878
	49	-149.744	0.585	30.256	0.503864	0.863783						62	-167.905	0.621	12.095	0.209533	0.977802							77	-146.31	0.585
	50	-125.838	0.934	54.162	0.810676	0.585495						63	-174.289	0.428	5.711	0.0995108	0.995036							78	-131.987	0.589
	51	-140.194	0.978	39.806	0.64019	0.768216						64	-172.875	0.675	7.125	0.124034	0.992278							79	-130.601	0.396
	52	-130.236	0.73	49.764	0.76339	0.645937						65	180	0.738	360	-2.4503e-16	1							80	-147.995	0.804
	53	-123.69	0.902	56.31	0.832051	0.554699						66	-176.634	0.756	3.366	0.058714	0.998275							81	-171.254	0.56
	54	-128.157	0.758	51.843	0.786321	0.617818						67	-164.745	0.476	15.255	0.263115	0.964764							82	-106.699	0.889
	55	-125.838	0.963	54.162	0.810676	0.585495						68	-109.983	0.535	70.017	0.939794	0.341741							83	-135	0.663
	56	-150.255	0.687	29.745	0.496141	0.868242						69	-167.471	0.778	12.529	0.216934	0.976186							84	-149.744	0.581
	57	-130.914	0.836	49.086	0.755693	0.654925						70	-173.66	0.77	6.34	0.110428	0.993884							85	-146.31	0.768
	58	-127.405	0.903	52.595	0.794362	0.607445						71	-171.027	0.833	8.973	0.155969	0.987762							86	-172.875	0.365
	59	-140.194	0.986	39.806	0.64019	0.768216						72	-161.565	0.424	18.435	0.316229	0.948683							87	157.62	0.783
	60	-135	0.793	45	0.707107	0.707107						73	160.017	0.494	340.017	-0.341741	0.939794							88	-132.879	0.799
	61	-121.43	0.882	58.57	0.853278	0.521456						74	-123.69	0.461	56.31	0.832051	0.554699							89	-151.928	0.695
	62	-101.31	0.677	78.69	0.98058	0.196117						75	169.38	0.724	349.38	-0.184294	0.982871							90	-154.799	0.82
	63	-151.928	0.763	28.072	0.470581	0.882357						76	164.055	0.641	344.055	-0.274714	0.961526							91	174.289	0.41
	64	-135	0.904	45	0.707107	0.707107						77	167.905	0.607	347.905	-0.209533	0.977802							92	-173.66	0.363
	65	-122.905	0.867	57.095	0.839572	0.543248						78	-168.111	0.841	11.889	0.206016	0.978549							93	-142.595	0.899
	66	-106.699	0.895	73.301	0.957828	0.287344						79	135	0.543	315	-0.707107	0.707107							94	-127.569	0.669
	67	-125.218	0.902	54.782	0.816964	0.576689						80	173.991	0.811	353.991	-0.104685	0.994505							95	-125.538	0.337
	68	-124.38	0.961	55.62	0.825311	0.564679						81	-173.66	0.759	6.34	0.110428	0.993884							96	-117.759	0.915
	69	-115.017	0.686	64.983	0.906182	0.422887						82	143.746	0.778	323.746	-0.591366	0.806403							97	-108.435	0.681
	70	-96.34	0.771	83.66	0.993884	0.110428						83	128.66	0.816	308.66	-0.780867	0.624698							98	-126.027	0.592
	71	-103.392	0.947	76.608	0.972808	0.231612						84	173.66	0.742	353.66	-0.110428	0.993884							99	-122.005	0.793
	72	-135	0.914	45	0.707107	0.707107						85	-173.29	0.761	6.71	0.116844	0.99315							100	-100.305	0.497
	73	-132.709	0.755	47.291	0.734808	0.678275						86	180	0.667	360	-2.4503e-16	1							101	-33.69	0.768
	74	-135	0.714	45	0.707107	0.707107						87	165.964	0.703	345.964	-0.242532	0.970144							102	-90	0.554
	75	-144.782	0.906	35.218	0.576689	0.816964						88	173.66	0.753	353.66	-0.110428	0.993884							103	-164.745	0.492
	76	-154.654	0.915	25.346	0.428084	0.903739						89	147.995	0.786	327.995	-0.529993	0.848002							104	-147.995	0.391
	77	-152.103	0.819	27.897	0.467884	0.88379						90	143.13	0.852	323.13	-0.600001	0.799999							105	-128.157	0.775
	78	-138.814	0.915	41.186	0.658506	0.752576						91	-174.806	0.918	5.194	0.0905283	0.995894							106	-124.695	0.656
	79	-140.711	0.603	39.289	0.633232	0.773962						92	168.111	0.848	348.111	-0.206016	0.978549							107	-139.399	0.772
	80	-167.196	0.968	12.804	0.221617	0.975134						93	167.905	0.615	347.905	-0.209533	0.977802							108	-104.036	0.512
	81	-143.616	0.974	36.384	0.593194	0.805059						94	153.435	0.867	333.435	-0.447213	0.894428							109	-136.848	0.934
	82	-148.57	0.899	31.43	0.521456	0.853278						95	168.69	0.652	348.69	-0.196117	0.98058							110	-164.745	0.465
	83	-137.291	0.734	42.709	0.678275	0.734808						96	130.601	0.785	310.601	-0.75926	0.650787							111	-171.87	0.6
	84	-126.87	0.867	53.13	0.799999	0.600001						97	146.31	0.729	326.31	-0.554699	0.832051							112	-172.875	0.365
	85	-119.055	0.89	60.945	0.874154	0.485649						98	135	0.794	315	-0.707107	0.707107							113	-143.13	0.644
	86	-155.772	0.908	24.228	0.410369	0.91192						99	131.186	0.926	311.186	-0.752576	0.658506							114	-157.38	0.554
	87	-115.201	0.794	64.799	0.90482	0.425795						100	143.746	0.804	323.746	-0.591366	0.806403							115	-137.121	0.814
	88	-129.289	0.575	50.711	0.773962	0.633232						101	136.848	0.954	316.848	-0.683936	0.729542							116	-153.435	0.695
	89	-133.025	0.886	46.975	0.731056	0.682317						102	140.906	0.867	320.906	-0.630595	0.776112							117	-175.914	0.577
	90	-129.806	0.687	50.194	0.768216	0.64019						103	143.746	0.792	323.746	-0.591366	0.806403							118	-158.199	0.677
	91	-135	0.723	45	0.707107	0.707107						104	145.62	0.965	325.62	-0.564679	0.825311							119	169.695	0.473
	92	-146.31	0.938	33.69	0.554699	0.832051						105	152.526	1.181	332.526	-0.461346	0.88722							120	-145.305	0.691
	93	-131.987	0.575	48.013	0.743297	0.668962						106	121.43	0.887	301.43	-0.853278	0.521456							121	-137.291	0.768
	94	-132.879	0.814	47.121	0.732792	0.680452						107	126.87	1.054	306.87	-0.799999	0.600001							122	-124.992	0.526
	95	-137.291	0.764	42.709	0.678275	0.734808						108	130.914	0.866	310.914	-0.755693	0.654925							123	-108.435	0.653
	96	-150.945	0.877	29.055	0.485649	0.874154						109	125.838	0.915	305.838	-0.810676	0.585495							124	-114.775	0.619
	97	-122.005	0.784	57.995	0.848002	0.529993						110	180	0.98	360	-2.4503e-16	1							125	-139.399	0.407
	98	-125.538	0.705	54.462	0.81373	0.581243						111	156.038	0.847	336.038	-0.406131	0.913815							126	-130.236	0.739
	99	-151.928	0.724	28.072	0.470581	0.882357						112	135	0.633	315	-0.707107	0.707107							127	-73.301	0.451
	100	-170.538	0.777	9.462	0.164393	0.986395						113	158.199	0.681	338.199	-0.371384	0.928479							128	-85.914	0.577
	101	-93.814	0.64	86.186	0.997785	0.0665177						114	164.476	0.8	344.476	-0.267642	0.963518							129	-120.256	0.592
	102	-140.194	0.675	39.806	0.64019	0.768216						115	135	0.834	315	-0.707107	0.707107							130	155.225	0.61
	103	-136.848	0.914	43.152	0.683936	0.729542						116	169.992	0.738	349.992	-0.173786	0.984783							131	-72.897	0.573
	104	-135	0.803	45	0.707107	0.707107						117	149.931	0.948	329.931	-0.501043	0.865423							132	-108.435	0.404
	105	-139.086	0.854	40.914	0.654925	0.755693						118	159.146	0.979	339.146	-0.355988	0.934491							133	-139.399	0.363
	106	-133.025	0.914	46.975	0.731056	0.682317						119	149.036	0.745	329.036	-0.514499	0.857491							134	-119.745	0.687
	107	-74.476	0.789	105.524	0.963518	-0.267642						120	125.218	0.886	305.218	-0.816964	0.576689							135	-135	0.663
	108	-137.121	0.813	42.879	0.680452	0.732792						121	146.31	0.926	326.31	-0.554699	0.832051							136	-135	0.472
	109	-144.782	0.878	35.218	0.576689	0.816964						122	133.025	0.874	313.025	-0.731056	0.682317							137	164.055	0.93
	110	-99.462	0.777	80.538	0.986395	0.164393						123	145.491	0.799	325.491	-0.566536	0.824037							138	153.435	0.877
	111	-151.928	0.724	28.072	0.470581	0.882357						124	149.744	0.631	329.744	-0.503864	0.863783							139	-126.87	0.639
	112	-120.069	0.948	59.931	0.865423	0.501043						125	124.992	0.508	304.992	-0.819232	0.573462							140	158.199	0.467
	113	-126.254	0.812	53.746	0.806403	0.591366						126	150.255	0.682	330.255	-0.496141	0.868242							141	140.711	0.593
	114	-131.987	0.577	48.013	0.743297	0.668962						127	145.008	0.489	325.008	-0.573462	0.819232							142	9.462	0.504
	115	-105.945	0.62	74.055	0.961526	0.274714						128	170.538	0.805	350.538	-0.164393	0.986395							143	90	0.71
	116	-126.254	0.781	53.746	0.806403	0.591366						129	130.236	0.716	310.236	-0.76339	0.645937							144	175.914	0.599
	117	-144.162	0.929	35.838	0.585495	0.810676						130	159.444	0.712	339.444	-0.351123	0.936329							145	-170.538	0.549
	118	-147.995	0.804	32.005	0.529993	0.848002						131	151.699	0.654	331.699	-0.474104	0.880469							146	151.39	0.508
	119	-139.399	0.785	40.601	0.650787	0.75926						132	128.66	0.565	308.66	-0.780867	0.624698							147	180	0.497
	120	-142.125	0.994	37.875	0.613941	0.789352						133	162.646	0.696	342.646	-0.298275	0.95448							148	160.017	0.499
	121	-136.848	0.894	43.152	0.683936	0.729542						134	150.945	0.438	330.945	-0.485649	0.874154							149	175.236	0.486
	122	-142.595	0.883	37.405	0.607445	0.794362						135	158.962	0.591	338.962	-0.358987	0.933343							150	166.759	0.744
	123	-174.56	0.888	5.44	0.0948033	0.995496						136	171.254	0.56	351.254	-0.152054	0.988372							151	-155.556	0.496
	124	-172.235	0.936	7.765	0.13511	0.990831						137	122.005	0.811	302.005	-0.848002	0.529993							152	160.017	0.496
	125	-130.601	0.807	49.399	0.75926	0.650787						138	138.814	0.906	318.814	-0.658506	0.752576							153	117.897	0.826
	126	-127.569	0.71	52.431	0.79262	0.609716						139	140.194	0.684	320.194	-0.64019	0.768216							154	172.405	0.645
	127	-133.152	0.914	46.848	0.729542	0.683936						140	146.31	0.914	326.31	-0.554699	0.832051							155	116.565	0.451
	128	-130.236	0.715	49.764	0.76339	0.645937						141	127.405	0.889	307.405	-0.794362	0.607445							156	160.017	0.522
	129	-120.964	0.765	59.036	0.857491	0.514499						142	126.87	1.054	306.87	-0.799999	0.600001							157	108.435	0.517
	130	-160.56	0.786	19.44	0.33282	0.942991						143	147.724	0.961	327.724	-0.533998	0.845486							158	102.529	0.386
	131	-138.013	0.533	41.987	0.668962	0.743297						144	130.101	1.027	310.101	-0.76491	0.644137							159	145.008	0.515
	132	-113.199	0.63	66.801	0.919142	0.393926						145	131.987	0.582	311.987	-0.743297	0.668962							160	103.241	0.744
	133	-161.565	0.822	18.435	0.316229	0.948683						146	126.87	0.844	306.87	-0.799999	0.600001							161	111.801	0.464
	134	-152.241	0.896	27.759	0.465754	0.884914						147	164.055	0.62	344.055	-0.274714	0.961526							162	-30.964	0.497
	135	-146.31	0.906	33.69	0.554699	0.832051						148	138.366	0.544	318.366	-0.66437	0.747404							163	122.005	0.414
	136	-149.036	0.753	30.964	0.514499	0.857491						149	150.255	0.687	330.255	-0.496141	0.868242							164	147.995	0.4
	137	-154.799	0.832	25.201	0.425795	0.90482						150	143.973	0.608	323.973	-0.588166	0.80874							165	126.027	0.565
	138	-140.906	0.869	39.094	0.630595	0.776112						151	150.945	0.877	330.945	-0.485649	0.874154							166	114.444	0.535
	139	-135	0.773	45	0.707107	0.707107						152	137.726	0.643	317.726	-0.672677	0.739936							167	135	0.492
	140	-123.69	0.765	56.31	0.832051	0.554699						153	162.646	0.71	342.646	-0.298275	0.95448							168	79.992	0.705
	141	-145.491	0.839	34.509	0.566536	0.824037						154	132.879	0.814	312.879	-0.732792	0.680452							169	90	0.525
	142	-144.462	0.733	35.538	0.581243	0.81373						155	135	0.673	315	-0.707107	0.707107							170	74.055	0.642
	143	-113.962	0.819	66.038	0.913815	0.406131						156	110.556	0.696	290.556	-0.936329	0.351123							171	176.186	0.64
	144	-144.782	0.903	35.218	0.576689	0.816964						157	130.236	0.724	310.236	-0.76339	0.645937							172	-155.556	0.49
	145	-149.931	0.941	30.069	0.501043	0.865423						158	-167.905	0.638	12.095	0.209533	0.977802							173	-153.435	0.489
	146	-122.471	0.572	57.529	0.843663	0.536873						159	122.905	0.863	302.905	-0.839572	0.543248							174	-156.801	0.662
	147	-154.799	0.832	25.201	0.425795	0.90482						160	137.121	0.783	317.121	-0.680452	0.732792							175	-145.008	0.512
	148	-76.759	0.747	103.241	0.973415	-0.229047						161	119.358	0.75	299.358	-0.871573	0.490265							176	-145.305	0.659	0.584909
	149	-146.31	0.748	33.69	0.554699	0.832051						162	139.086	0.826	319.086	-0.654925	0.755693
	150	-147.265	0.709	32.735	0.540754	0.841181						163	111.801	0.91	291.801	-0.928479	0.371384						2.3	1	-153.435	0.677
	151	-170.538	0.769	9.462	0.164393	0.986395						164	123.69	0.764	303.69	-0.832051	0.554699							2	-131.186	0.876
	152	-143.13	0.88	36.87	0.600001	0.799999						165	138.814	0.926	318.814	-0.658506	0.752576							3	-127.569	0.699
	153	-149.036	0.753	30.964	0.514499	0.857491						166	130.236	0.707	310.236	-0.76339	0.645937							4	-122.905	0.863
	154	-161.565	0.696	18.435	0.316229	0.948683						167	139.764	0.747	319.764	-0.645937	0.76339							5	-147.995	0.42
	155	-142.595	0.929	37.405	0.607445	0.794362						168	128.66	0.827	308.66	-0.780867	0.624698							6	-99.462	0.536
	156	-130.601	0.796	49.399	0.75926	0.650787						169	159.775	0.881	339.775	-0.345708	0.938342							7	-111.801	0.467
	157	-144.162	0.926	35.838	0.585495	0.810676						170	141.34	0.841	321.34	-0.624698	0.780867							8	-140.711	0.575
	158	-83.29	0.715	96.71	0.99315	-0.116844						171	150.642	0.801	330.642	-0.490265	0.871573							9	-135	0.678
	159	-164.055	0.634	15.945	0.274714	0.961526						172	144.162	0.934	324.162	-0.585495	0.810676							10	-126.87	0.869
	160	-130.601	0.755	49.399	0.75926	0.650787						173	135	0.793	315	-0.707107	0.707107							11	-116.565	0.686
	161	-82.405	0.647	97.595	0.991227	-0.13217						174	120.964	0.989	300.964	-0.857491	0.514499							12	-123.69	0.609
	162	-132.51	0.704	47.49	0.737159	0.675719						175	120.964	0.986	300.964	-0.857491	0.514499							13	-139.086	0.844
	163	-136.848	0.924	43.152	0.683936	0.729542						176	161.565	0.804	341.565	-0.316229	0.948683							14	-130.601	0.409
	164	-141.34	0.858	38.66	0.624698	0.780867						177	96.34	0.757	276.34	-0.993884	0.110428							15	-147.265	0.727
	165	-103.241	0.758	76.759	0.973415	0.229047						178	107.526	0.862	287.526	-0.95358	0.301139							16	-158.749	0.823
	166	180	0.596	360	-2.4503e-16	1						179	104.621	1.013	284.621	-0.967617	0.252424							17	-143.746	0.763
	167	-131.987	0.584	48.013	0.743297	0.668962						180	102.804	0.951	282.804	-0.975134	0.221617							18	-160.346	0.653
	168	-145.008	1.028	34.992	0.573462	0.819232						181	107.354	0.705	287.354	-0.95448	0.298275							19	-139.086	0.86
	169	-144.462	0.753	35.538	0.581243	0.81373						182	116.565	0.858	296.565	-0.894428	0.447213							20	-161.565	0.539
	170	-114.444	0.541	65.556	0.910366	0.413804						183	135	0.763	315	-0.707107	0.707107							21	-152.103	0.801
	171	-127.569	0.696	52.431	0.79262	0.609716						184	116.565	0.68	296.565	-0.894428	0.447213							22	-138.013	0.573
	172	-137.49	0.664	42.51	0.675719	0.737159						185	115.017	0.699	295.017	-0.906182	0.422887							23	-161.565	0.532
	173	-146.31	0.939	33.69	0.554699	0.832051						186	112.249	0.986	292.249	-0.925547	0.378632							24	-161.565	0.835
	174	-143.13	0.835	36.87	0.600001	0.799999						187	144.782	0.855	324.782	-0.576689	0.816964							25	-140.194	0.331
	175	-157.62	0.754	22.38	0.380748	0.924679						188	119.358	0.782	299.358	-0.871573	0.490265							26	-164.476	0.775
	176	-126.87	0.857	53.13	0.799999	0.600001						189	121.759	1.013	301.759	-0.85027	0.526347							27	-141.34	0.529
	177	-147.265	0.718	32.735	0.540754	0.841181						190	125.838	0.929	305.838	-0.810676	0.585495							28	-147.995	0.798
	178	-132.879	0.83	47.121	0.732792	0.680452	0.803006					191	127.875	0.958	307.875	-0.789352	0.613941							29	-126.027	0.579
												192	144.162	0.957	324.162	-0.585495	0.810676							30	-130.601	0.788
4.1	1	-28.443	1.143	151.557	0.476284	-0.879291		avg Sine	avg Cosine			193	135	0.664	315	-0.707107	0.707107							31	-114.775	0.606
	2	-106.928	1.024	73.072	0.956671	0.29117		0.880961	0.248501			194	113.199	0.96	293.199	-0.919142	0.393926							32	-137.291	0.769
	3	-109.44	0.762	70.56	0.942991	0.33282		r	0.915338	24.0999		195	153.435	0.756	333.435	-0.447213	0.894428							33	-140.528	0.937
	4	-132.51	0.693	47.49	0.737159	0.675719		sin	cos			196	165.964	0.895	345.964	-0.242532	0.970144							34	-120.256	0.606
	5	-113.962	0.834	66.038	0.913815	0.406131		0.962443	0.271485			197	148.57	0.867	328.57	-0.521456	0.853278							35	-101.31	0.416
	6	-102.804	0.959	77.196	0.975134	0.221617		theta	74.2473			198	142.595	0.912	322.595	-0.607445	0.794362							36	-143.973	0.571
	7	-63.435	0.886	116.565	0.894428	-0.447213						199	116.565	0.858	296.565	-0.894428	0.447213							37	-75.964	0.679
	8	-82.875	0.687	97.125	0.992278	-0.124034		mean angle	74.2473			200	111.801	0.931	291.801	-0.928479	0.371384							38	-126.87	0.422
	9	-84.289	0.854	95.711	0.995036	-0.0995108						201	90	0.951	270	-1	-1.83772e-16							39	-83.991	0.844
	10	-86.186	0.64	93.814	0.997785	-0.0665177						202	129.472	0.929	309.472	-0.771935	0.635701							40	-108.435	0.674
	11	-56.31	0.493	123.69	0.832051	-0.554699						203	127.405	0.918	307.405	-0.794362	0.607445							41	-67.38	0.53
	12	-20.225	0.88	159.775	0.345708	-0.938342						204	138.814	0.914	318.814	-0.658506	0.752576							42	-53.13	0.426
	13	-60.642	0.796	119.358	0.871573	-0.490265						205	130.914	0.844	310.914	-0.755693	0.654925							43	-104.036	0.682
	14	-84.806	0.472	95.194	0.995894	-0.0905283						206	122.471	0.56	302.471	-0.843663	0.536873							44	-79.695	0.468
	15	-86.987	0.801	93.013	0.998618	-0.0525625						207	171.87	0.588	351.87	-0.14142	0.98995							45	-120.964	0.511
	16	-113.962	0.841	66.038	0.913815	0.406131						208	163.301	0.467	343.301	-0.287344	0.957828							46	-86.186	0.62
	17	-126.87	0.833	53.13	0.799999	0.600001						209	137.121	0.816	317.121	-0.680452	0.732792							47	-63.435	0.586
	18	-90	0.703	90	1	6.12574e-17						210	136.975	0.854	316.975	-0.682317	0.731056							48	-118.61	0.534
	19	-90	0.958	90	1	6.12574e-17						211	133.264	0.984	313.264	-0.728204	0.685361							49	-94.764	0.524
	20	-78.69	0.89	101.31	0.98058	-0.196117						212	128.66	0.841	308.66	-0.780867	0.624698							50	-57.995	0.406
	21	-75.069	0.679	104.931	0.966237	-0.257656						213	123.69	0.764	303.69	-0.832051	0.554699							51	-85.914	0.575
	22	-69.444	1.118	110.556	0.936329	-0.351123						214	125.538	0.717	305.538	-0.81373	0.581243							52	-82.405	0.664
	23	-59.931	0.928	120.069	0.865423	-0.501043						215	122.735	0.717	302.735	-0.841181	0.540754							53	-119.745	0.682
	24	-105.945	0.93	74.055	0.961526	0.274714						216	158.199	0.71	338.199	-0.371384	0.928479							54	-102.995	0.56
	25	-117.759	0.91	62.241	0.884914	0.465754						217	129.806	0.696	309.806	-0.768216	0.64019							55	-109.654	0.653
	26	-119.055	0.868	60.945	0.874154	0.485649						218	138.366	0.533	318.366	-0.66437	0.747404							56	-107.103	0.579
	27	-110.854	0.94	69.146	0.934491	0.355988						219	112.38	0.757	292.38	-0.924679	0.380748							57	-61.39	0.534
	28	-120.466	0.844	59.534	0.86193	0.507027						220	124.509	0.819	304.509	-0.824037	0.566536							58	-98.13	0.595
	29	-110.225	0.852	69.775	0.938342	0.345708						221	86.82	0.755	266.82	-0.99846	-0.055473							59	-129.806	0.644
	30	-111.251	0.823	68.749	0.932002	0.362454						222	138.814	0.884	318.814	-0.658506	0.752576							60	-94.399	0.535
	31	-111.251	0.809	68.749	0.932002	0.362454						223	126.87	0.652	306.87	-0.799999	0.600001							61	-58.392	0.663
	32	-118.072	0.696	61.928	0.882357	0.470581						224	132.709	0.755	312.709	-0.734808	0.678275	0.751482						62	-94.764	0.517
	33	-116.565	0.91	63.435	0.894428	0.447213																		63	-90	0.565
	34	-120.466	0.839	59.534	0.86193	0.507027					1.4	1	-90	0.767	90	1	6.12574e-17		avg Sine	avg Cosine				64	-104.036	0.512
	35	-74.055	0.607	105.945	0.961526	-0.274714						2	-82.405	0.645	97.595	0.991227	-0.13217		0.724007	-0.593151				65	-78.69	0.659
	36	-90	0.767	90	1	6.12574e-17						3	-90	0.682	90	1	6.12574e-17		r	0.935956	20.846			66	-47.49	0.731
	37	-126.254	0.805	53.746	0.806403	0.591366						4	-111.801	0.459	68.199	0.928479	0.371384		sin	cos				67	0	0.437
	38	-132.879	0.809	47.121	0.732792	0.680452						5	-102.995	0.579	77.005	0.97439	0.224866		0.773548	-0.633738				68	-52.125	0.49
	39	-90	0.873	90	1	6.12574e-17						6	-86.424	0.711	93.576	0.998053	-0.0623725		theta	-50.6735				69	-66.038	0.42
	40	-115.017	0.7	64.983	0.906182	0.422887						7	-71.565	0.674	108.435	0.948683	-0.316229							70	-90	0.639
	41	-122.005	0.789	57.995	0.848002	0.529993						8	-71.565	0.8	108.435	0.948683	-0.316229		mean angle	129.326				71	-120.256	0.621
	42	-105.524	0.765	74.476	0.963518	0.267642						9	-72.646	0.692	107.354	0.95448	-0.298275							72	-71.565	0.532
	43	-98.13	0.612	81.87	0.98995	0.14142						10	-94.764	0.526	85.236	0.996545	0.0830517							73	-85.236	0.512
	44	-103.392	0.894	76.608	0.972808	0.231612						11	-45	0.824	135	0.707107	-0.707107							74	-63.435	0.468
	45	-95.44	0.91	84.56	0.995496	0.0948033						12	-63.435	0.559	116.565	0.894428	-0.447213							75	-36.027	0.573
	46	-111.801	0.702	68.199	0.928479	0.371384						13	-36.254	0.792	143.746	0.591366	-0.806403							76	-28.61	0.558
	47	-104.931	0.664	75.069	0.966237	0.257656						14	-61.928	0.724	118.072	0.882357	-0.470581							77	-112.62	0.56
	48	-93.013	0.79	86.987	0.998618	0.0525625						15	-63.435	0.578	116.565	0.894428	-0.447213							78	-83.991	0.803
	49	-106.39	0.759	73.61	0.959363	0.282174						16	-78.69	0.668	101.31	0.98058	-0.196117							79	5.194	0.479
	50	-127.405	0.912	52.595	0.794362	0.607445						17	-85.914	0.611	94.086	0.997458	-0.0712537							80	-93.814	0.628
	51	-105.945	0.93	74.055	0.961526	0.274714						18	-53.13	0.645	126.87	0.799999	-0.600001							81	-78.69	0.669
	52	-114.228	0.96	65.772	0.91192	0.410369						19	-68.749	0.809	111.251	0.932002	-0.362454							82	-72.646	0.751
	53	-119.745	0.694	60.255	0.868242	0.496141						20	-42.51	0.693	137.49	0.675719	-0.737159							83	-109.983	0.487
	54	-112.834	0.873	67.166	0.921633	0.388063						21	-53.13	0.424	126.87	0.799999	-0.600001							84	-90	0.714
	55	-97.595	0.609	82.405	0.991227	0.13217						22	-82.405	0.647	97.595	0.991227	-0.13217							85	-100.008	0.732
	56	-75.964	0.855	104.036	0.970144	-0.242532						23	-56.31	0.607	123.69	0.832051	-0.554699							86	-65.225	0.61
	57	-93.814	0.62	86.186	0.997785	0.0665177						24	-53.973	0.619	126.027	0.80874	-0.588166							87	-82.875	0.69
	58	-85.426	1.047	94.574	0.996815	-0.0797466						25	-50.194	0.668	129.806	0.768216	-0.64019							88	-57.529	0.552
	59	-95.194	0.974	84.806	0.995894	0.0905283						26	-77.471	0.396	102.529	0.976186	-0.216934							89	-73.301	0.471
	60	-115.201	0.791	64.799	0.90482	0.425795						27	-101.31	0.88	78.69	0.98058	0.196117							90	-86.424	0.661
	61	-175.914	0.569	4.086	0.0712537	0.997458						28	-81.87	0.616	98.13	0.98995	-0.14142							91	-75.069	0.661
	62	-105.255	0.971	74.745	0.964764	0.263115						29	-59.036	0.743	120.964	0.857491	-0.514499							92	-78.69	0.623
	63	-136.848	0.942	43.152	0.683936	0.729542						30	-56.31	0.765	123.69	0.832051	-0.554699							93	-115.017	0.701
	64	-113.629	0.758	66.371	0.91616	0.400813						31	-45	0.592	135	0.707107	-0.707107							94	-90	0.469
	65	-123.69	0.62	56.31	0.832051	0.554699						32	-82.405	0.629	97.595	0.991227	-0.13217							95	-90	0.703
	66	-101.31	0.658	78.69	0.98058	0.196117						33	-37.569	0.696	142.431	0.609716	-0.79262							96	-85.914	0.577
	67	-122.005	0.784	57.995	0.848002	0.529993						34	-53.13	0.636	126.87	0.799999	-0.600001							97	-65.556	0.529
	68	-110.556	0.722	69.444	0.936329	0.351123						35	-50.194	0.659	129.806	0.768216	-0.64019							98	-63.435	0.662
	69	-100.008	0.765	79.992	0.984783	0.173786						36	-28.61	0.546	151.39	0.478845	-0.877899							99	-76.759	0.757
	70	-73.74	1.075	106.26	0.960001	-0.279997						37	-50.194	0.665	129.806	0.768216	-0.64019							100	-102.995	0.566
	71	-99.462	0.777	80.538	0.986395	0.164393						38	-55.305	0.668	124.695	0.822194	-0.569208							101	-103.241	0.742
	72	-115.017	0.705	64.983	0.906182	0.422887						39	-45	0.703	135	0.707107	-0.707107							102	-66.801	0.629
	73	-113.199	0.687	66.801	0.919142	0.393926						40	-45	0.753	135	0.707107	-0.707107							103	-90	0.735
	74	-103.241	0.744	76.759	0.973415	0.229047						41	-51.843	0.75	128.157	0.786321	-0.617818							104	-81.469	0.828
	75	-153.435	0.41	26.565	0.447213	0.894428						42	-54.462	0.725	125.538	0.81373	-0.581243							105	-119.358	0.786
	76	-96.009	0.842	83.991	0.994505	0.104685						43	-34.992	0.52	145.008	0.573462	-0.819232							106	-83.66	0.764
	77	-112.38	0.82	67.62	0.924679	0.380748						44	-40.236	0.735	139.764	0.645937	-0.76339							107	-108.435	0.56
	78	-86.82	0.767	93.18	0.99846	-0.055473						45	-41.634	0.502	138.366	0.66437	-0.747404							108	-114.775	0.62
	79	-122.005	0.823	57.995	0.848002	0.529993						46	-90	0.469	90	1	6.12574e-17							109	-108.435	0.404
	80	-106.699	0.903	73.301	0.957828	0.287344						47	-60.945	0.421	119.055	0.874154	-0.485649							110	-122.471	0.541
	81	-112.38	0.783	67.62	0.924679	0.380748						48	-55.008	0.52	124.992	0.819232	-0.573462							111	-71.565	0.687
	82	-113.199	0.953	66.801	0.919142	0.393926						49	-34.992	0.512	145.008	0.573462	-0.819232							112	-70.56	0.778
	83	-109.44	0.768	70.56	0.942991	0.33282						50	-48.013	0.533	131.987	0.743297	-0.668962							113	-111.038	0.568
	84	-97.431	0.972	82.569	0.991601	0.129332						51	-36.027	0.568	143.973	0.588166	-0.80874							114	-116.565	0.667
	85	-112.834	0.878	67.166	0.921633	0.388063						52	-50.906	0.909	129.094	0.776112	-0.630595							115	-104.036	0.685
	86	100.008	0.763	280.008	-0.984783	0.173786						53	-69.444	0.733	110.556	0.936329	-0.351123							116	-126.87	0.639
	87	-103.392	0.895	76.608	0.972808	0.231612						54	-59.036	0.77	120.964	0.857491	-0.514499							117	-66.801	0.647
	88	-120.964	0.729	59.036	0.857491	0.514499						55	-42.274	0.655	137.726	0.672677	-0.739936							118	-93.814	0.631
	89	-116.565	0.775	63.435	0.894428	0.447213						56	-42.709	0.763	137.291	0.678275	-0.734808							119	-72.897	0.6
	90	-96.009	0.786	83.991	0.994505	0.104685						57	-37.569	0.719	142.431	0.609716	-0.79262							120	-90	0.671
	91	-125.218	0.88	54.782	0.816964	0.576689						58	-54.462	0.753	125.538	0.81373	-0.581243							121	-94.086	0.619
	92	-117.897	0.814	62.103	0.88379	0.467884						59	-39.289	0.625	140.711	0.633232	-0.773962							122	-104.931	0.644
	93	-123.69	0.768	56.31	0.832051	0.554699						60	-52.431	0.699	127.569	0.79262	-0.609716							123	-78.69	0.62
	94	-86.634	0.726	93.366	0.998275	-0.058714						61	-59.534	0.814	120.466	0.86193	-0.507027							124	-77.905	0.61
	95	-105.945	0.63	74.055	0.961526	0.274714						62	-45	0.673	135	0.707107	-0.707107							125	-90	0.459
	96	-87.397	0.937	92.603	0.998968	-0.0454153						63	-47.121	0.804	132.879	0.732792	-0.680452							126	-85.601	0.575
	97	-102.529	0.755	77.471	0.976186	0.216934						64	-56.31	0.619	123.69	0.832051	-0.554699							127	-102.095	0.589
	98	-113.629	0.712	66.371	0.91616	0.400813						65	-45	0.743	135	0.707107	-0.707107							128	-85.601	0.555
	99	-116.565	0.794	63.435	0.894428	0.447213						66	-34.992	0.52	145.008	0.573462	-0.819232							129	-110.556	0.727
	100	-129.289	0.619	50.711	0.773962	0.633232						67	-53.973	0.565	126.027	0.80874	-0.588166							130	-83.29	0.741
	101	-113.962	0.826	66.038	0.913815	0.406131						68	-64.983	0.711	115.017	0.906182	-0.422887							131	-86.186	0.65
	102	-107.354	0.72	72.646	0.95448	0.298275						69	-58.392	0.638	121.608	0.851654	-0.524105							132	-85.236	0.526
	103	-122.005	0.804	57.995	0.848002	0.529993						70	-52.431	0.699	127.569	0.79262	-0.609716							133	-93.576	0.697
	104	-115.201	0.813	64.799	0.90482	0.425795						71	-45	0.813	135	0.707107	-0.707107							134	-71.565	0.656
	105	-103.392	0.906	76.608	0.972808	0.231612						72	-48.366	0.513	131.634	0.747404	-0.66437							135	-79.992	0.735
	106	-95.44	0.884	84.56	0.995496	0.0948033						73	-45	0.763	135	0.707107	-0.707107							136	-84.806	0.469
	107	-104.036	0.696	75.964	0.970144	0.242532						74	-48.013	0.603	131.987	0.743297	-0.668962							137	-94.399	0.558
	108	-111.038	0.607	68.962	0.933343	0.358987						75	-20.225	0.885	159.775	0.345708	-0.938342							138	-77.905	0.619
	109	-98.973	0.824	81.027	0.987762	0.155969						76	-73.61	0.755	106.39	0.959363	-0.282174							139	-138.814	0.455
	110	-116.565	0.667	63.435	0.894428	0.447213						77	-71.565	0.822	108.435	0.948683	-0.316229							140	-105.255	0.499
	111	-85.914	0.582	94.086	0.997458	-0.0712537						78	-53.746	0.792	126.254	0.806403	-0.591366							141	-153.435	0.356
	112	-90	0.927	90	1	6.12574e-17						79	-53.13	0.619	126.87	0.799999	-0.600001							142	-155.556	0.515
	113	-119.055	0.868	60.945	0.874154	0.485649						80	21.801	0.436	201.801	-0.371384	-0.928479							143	-124.992	0.543
	114	-112.834	0.864	67.166	0.921633	0.388063						81	-38.157	0.758	141.843	0.617818	-0.786321							144	-119.745	0.675
	115	-100.784	0.932	79.216	0.98234	0.187107						82	-33.69	0.461	146.31	0.554699	-0.832051							145	-81.254	0.544
	116	-102.529	0.79	77.471	0.976186	0.216934						83	-29.358	0.784	150.642	0.490265	-0.871573							146	-129.806	0.684
	117	-102.529	0.785	77.471	0.976186	0.216934						84	-56.31	0.918	123.69	0.832051	-0.554699							147	-140.711	0.605
	118	-112.38	0.806	67.62	0.924679	0.380748						85	-45	0.653	135	0.707107	-0.707107							148	-154.983	0.712
	119	-119.055	0.872	60.945	0.874154	0.485649						86	-65.225	0.584	114.775	0.90796	-0.419056							149	-150.642	0.789
	120	-73.301	0.9	106.699	0.957828	-0.287344						87	-67.38	0.554	112.62	0.923076	-0.384618							150	-116.565	0.572
	121	-98.13	0.869	81.87	0.98995	0.14142						88	-51.843	0.758	128.157	0.786321	-0.617818							151	-108.435	0.557
	122	-71.565	0.839	108.435	0.948683	-0.316229						89	-42.51	0.684	137.49	0.675719	-0.737159							152	-110.556	0.728
	123	-119.745	0.687	60.255	0.868242	0.496141						90	-52.125	0.526	127.875	0.789352	-0.613941							153	-68.199	0.688
	124	-115.201	0.814	64.799	0.90482	0.425795						91	-63.435	0.591	116.565	0.894428	-0.447213							154	173.991	0.811
	125	-99.462	0.8	80.538	0.986395	0.164393						92	-53.13	0.631	126.87	0.799999	-0.600001							155	-141.34	0.535
	126	-101.31	0.838	78.69	0.98058	0.196117						93	-26.565	0.458	153.435	0.447213	-0.894428							156	-129.289	0.593
	127	-77.005	0.574	102.995	0.97439	-0.224866						94	-28.61	0.559	151.39	0.478845	-0.877899							157	-123.69	0.902
	128	-75.069	0.664	104.931	0.966237	-0.257656						95	-54.462	0.741	125.538	0.81373	-0.581243							158	-175.236	0.498
	129	-73.301	0.879	106.699	0.957828	-0.287344						96	-53.13	0.631	126.87	0.799999	-0.600001							159	-105.945	0.607
	130	-116.565	0.848	63.435	0.894428	0.447213						97	-45	0.713	135	0.707107	-0.707107							160	-28.61	0.534
	131	-111.038	0.593	68.962	0.933343	0.358987						98	-55.305	0.693	124.695	0.822194	-0.569208							161	-72.897	0.572
	132	-129.094	0.878	50.906	0.776112	0.630595						99	-29.055	0.452	150.945	0.485649	-0.874154							162	-78.69	0.655
	133	-119.745	1.03	60.255	0.868242	0.496141						100	-5.711	0.427	174.289	0.0995108	-0.995036							163	-63.435	0.679
	134	-130.236	0.725	49.764	0.76339	0.645937						101	-49.399	0.4	130.601	0.75926	-0.650787							164	-70.346	0.602
	135	-114.228	0.936	65.772	0.91192	0.410369						102	-24.444	0.529	155.556	0.413804	-0.910366							165	-93.814	0.641
	136	-138.814	0.913	41.186	0.658506	0.752576						103	-49.764	0.716	130.236	0.76339	-0.645937							166	-104.036	0.692
	137	-104.931	0.68	75.069	0.966237	0.257656						104	-32.735	0.676	147.265	0.540754	-0.841181							167	-105.945	0.62
	138	-111.251	0.803	68.749	0.932002	0.362454						105	-30.466	0.848	149.534	0.507027	-0.86193							168	-106.699	0.48
	139	-135	1.024	45	0.707107	0.707107						106	-45	0.633	135	0.707107	-0.707107							169	-90	0.639
	140	-136.736	0.964	43.264	0.685361	0.728204						107	-68.962	0.57	111.038	0.933343	-0.358987							170	-93.814	0.625
	141	-147.724	0.961	32.276	0.533998	0.845486						108	-41.987	0.573	138.013	0.668962	-0.743297							171	-57.995	0.414
	142	-47.121	0.816	132.879	0.732792	-0.680452						109	-45	0.55	135	0.707107	-0.707107							172	-97.125	0.689
	143	-121.608	0.674	58.392	0.851654	0.524105						110	-30.964	0.731	149.036	0.514499	-0.857491							173	-140.711	0.628
	144	-137.726	0.64	42.274	0.672677	0.739936						111	-39.289	0.605	140.711	0.633232	-0.773962							174	-70.017	0.499
	145	-85.601	0.578	94.399	0.997054	-0.0767016						112	-48.814	0.446	131.186	0.752576	-0.658506							175	-90	0.682
	146	-148.57	0.869	31.43	0.521456	0.853278						113	-45	0.536	135	0.707107	-0.707107							176	-68.962	0.599
	147	-125.218	0.893	54.782	0.816964	0.576689						114	-42.274	0.595	137.726	0.672677	-0.739936							177	-78.111	0.838
	148	-137.291	0.754	42.709	0.678275	0.734808						115	-42.274	0.626	137.726	0.672677	-0.739936							178	-72.897	0.615
	149	-142.595	0.903	37.405	0.607445	0.794362						116	-52.125	0.492	127.875	0.789352	-0.613941							179	-74.055	0.603
	150	-53.973	0.6	126.027	0.80874	-0.588166						117	-36.87	0.635	143.13	0.600001	-0.799999							180	-35.538	0.375
	151	-171.87	0.602	8.13	0.14142	0.98995						118	-53.973	0.575	126.027	0.80874	-0.588166							181	-135	0.633
	152	-111.251	0.797	68.749	0.932002	0.362454						119	-28.301	0.667	151.699	0.474104	-0.880469							182	26.565	0.49
	153	-92.862	0.852	87.138	0.998753	0.0499306						120	-32.735	0.674	147.265	0.540754	-0.841181							183	-116.565	0.553
	154	-104.036	0.682	75.964	0.970144	0.242532						121	-57.265	0.7	122.735	0.841181	-0.540754							184	-65.225	0.603
	155	-111.801	0.947	68.199	0.928479	0.371384						122	-55.305	0.674	124.695	0.822194	-0.569208							185	-90	0.526
	156	-79.992	0.756	100.008	0.984783	-0.173786						123	-38.157	0.752	141.843	0.617818	-0.786321							186	-102.095	0.61
	157	-115.346	0.886	64.654	0.903739	0.428084						124	-57.995	0.787	122.005	0.848002	-0.529993							187	-109.654	0.617
	158	-105.524	0.79	74.476	0.963518	0.267642						125	-48.013	0.558	131.987	0.743297	-0.668962							188	-99.462	0.502
	159	-121.43	0.869	58.57	0.853278	0.521456						126	-47.291	0.761	132.709	0.734808	-0.678275							189	-94.399	0.527
	160	-64.44	1.072	115.56	0.902134	-0.431456						127	-7.125	0.349	172.875	0.124034	-0.992278							190	-10.305	0.476
	161	-107.354	0.745	72.646	0.95448	0.298275						128	-16.699	0.455	163.301	0.287344	-0.957828							191	-135	0.482
	162	-129.289	0.605	50.711	0.773962	0.633232						129	-39.094	0.892	140.906	0.630595	-0.776112							192	-72.646	0.714
	163	-75.964	1.039	104.036	0.970144	-0.242532						130	-34.695	0.656	145.305	0.569208	-0.822194							193	-93.576	0.685
	164	-93.576	0.714	86.424	0.998053	0.0623725						131	-22.62	0.568	157.38	0.384618	-0.923076							194	-105.945	0.656
	165	-76.759	0.737	103.241	0.973415	-0.229047						132	-30.256	0.592	149.744	0.503864	-0.863783							195	-164.055	0.607
	166	-130.236	0.71	49.764	0.76339	0.645937						133	-38.66	0.546	141.34	0.624698	-0.780867							196	-126.027	0.588
	167	-119.358	0.796	60.642	0.871573	0.490265						134	-30.964	0.521	149.036	0.514499	-0.857491							197	-113.629	0.75
	168	-126.254	0.831	53.746	0.806403	0.591366						135	-47.49	0.701	132.51	0.737159	-0.675719							198	-93.814	0.653
	169	-93.366	0.739	86.634	0.998275	0.058714						136	-174.806	0.473	5.194	0.0905283	0.995894							199	-107.354	0.705
	170	-70.56	0.761	109.44	0.942991	-0.33282						137	-34.992	0.529	145.008	0.573462	-0.819232							200	-124.695	0.67
	171	-108.435	0.701	71.565	0.948683	0.316229	0.801374					138	-45	0.715	135	0.707107	-0.707107							201	-100.305	0.479
												139	-33.69	0.627	146.31	0.554699	-0.832051							202	-75.069	0.672
3.3	1	-159.444	0.755	20.556	0.351123	0.936329		avg Sine	avg Cosine			140	-68.199	0.688	111.801	0.928479	-0.371384							203	-102.995	0.568
	2	150.255	1.059	330.255	-0.496141	0.868242		-0.563391	0.767774			141	-36.87	0.662	143.13	0.600001	-0.799999							204	-81.87	0.601	0.617868
	3	157.62	0.783	337.62	-0.380748	0.924679		r	0.952306	17.9124		142	-36.87	0.639	143.13	0.600001	-0.799999
	4	159.775	0.883	339.775	-0.345708	0.938342		sin	cos			143	-59.036	0.479	120.964	0.857491	-0.514499
	5	137.291	0.768	317.291	-0.678275	0.734808		-0.591607	0.806226			144	-39.289	0.589	140.711	0.633232	-0.773962
	6	160.71	0.923	340.71	-0.33035	0.943859		theta	-36.2711			145	-11.31	0.635	168.69	0.196117	-0.98058
	7	154.654	0.905	334.654	-0.428084	0.903739						146	-54.462	0.703	125.538	0.81373	-0.581243
	8	160.56	0.788	340.56	-0.33282	0.942991		mean angle	323.729			147	-47.726	0.635	132.274	0.739936	-0.672677
	9	147.724	0.957	327.724	-0.533998	0.845486						148	-51.843	0.758	128.157	0.786321	-0.617818
	10	154.983	0.696	334.983	-0.422887	0.906182						149	-43.025	0.853	136.975	0.682317	-0.731056
	11	156.801	0.649	336.801	-0.393926	0.919142						150	-39.806	0.704	140.194	0.64019	-0.768216
	12	135	0.648	315	-0.707107	0.707107						151	-42.709	0.754	137.291	0.678275	-0.734808
	13	137.726	0.635	317.726	-0.672677	0.739936						152	-71.565	0.674	108.435	0.948683	-0.316229
	14	144.782	0.882	324.782	-0.576689	0.816964						153	-45	0.843	135	0.707107	-0.707107
	15	162.474	0.876	342.474	-0.301139	0.95358						154	-63.435	0.582	116.565	0.894428	-0.447213
	16	158.199	0.937	338.199	-0.371384	0.928479						155	-47.726	0.604	132.274	0.739936	-0.672677
	17	167.735	1.003	347.735	-0.212434	0.977176						156	-93.576	0.695	86.424	0.998053	0.0623725
	18	139.086	0.862	319.086	-0.654925	0.755693						157	-50.711	0.634	129.289	0.773962	-0.633232
	19	141.34	0.788	321.34	-0.624698	0.780867						158	-48.814	0.476	131.186	0.752576	-0.658506
	20	140.906	0.876	320.906	-0.630595	0.776112						159	-63.435	0.662	116.565	0.894428	-0.447213
	21	133.025	0.874	313.025	-0.731056	0.682317						160	-30.964	0.758	149.036	0.514499	-0.857491
	22	174.806	0.922	354.806	-0.0905283	0.995894						161	-41.186	0.46	138.814	0.658506	-0.752576
	23	147.095	0.892	327.095	-0.543248	0.839572						162	-52.125	0.49	127.875	0.789352	-0.613941
	24	148.57	0.869	328.57	-0.521456	0.853278						163	-74.055	0.61	105.945	0.961526	-0.274714
	25	144.462	0.716	324.462	-0.581243	0.81373						164	-42.51	0.687	137.49	0.675719	-0.737159
	26	172.875	0.711	352.875	-0.124034	0.992278						165	-47.726	0.612	132.274	0.739936	-0.672677
	27	148.57	0.906	328.57	-0.521456	0.853278						166	-25.017	0.695	154.983	0.422887	-0.906182
	28	159.775	0.87	339.775	-0.345708	0.938342						167	-75.069	0.664	104.931	0.966237	-0.257656
	29	141.843	0.765	321.843	-0.617818	0.786321						168	-86.186	0.618	93.814	0.997785	-0.0665177
	30	162.897	0.606	342.897	-0.29409	0.955778						169	23.629	0.74	203.629	-0.400813	-0.91616
	31	161.565	0.684	341.565	-0.316229	0.948683						170	-35.538	0.701	144.462	0.581243	-0.81373
	32	119.358	0.782	299.358	-0.871573	0.490265						171	-41.987	0.587	138.013	0.668962	-0.743297
	33	111.251	0.797	291.251	-0.932002	0.362454						172	-53.973	0.579	126.027	0.80874	-0.588166
	34	135	0.949	315	-0.707107	0.707107						173	-36.87	0.63	143.13	0.600001	-0.799999
	35	141.843	0.764	321.843	-0.617818	0.786321						174	-31.608	0.65	148.392	0.524105	-0.851654
	36	136.975	0.859	316.975	-0.682317	0.731056						175	-70.346	0.637	109.654	0.941741	-0.336339
	37	150.524	1.109	330.524	-0.492059	0.870562						176	-48.366	0.527	131.634	0.747404	-0.66437
	38	142.595	0.907	322.595	-0.607445	0.794362						177	-75.069	0.669	104.931	0.966237	-0.257656
	39	147.095	0.868	327.095	-0.543248	0.839572						178	-53.13	0.418	126.87	0.799999	-0.600001
	40	135	0.881	315	-0.707107	0.707107						179	-48.366	0.484	131.634	0.747404	-0.66437	0.642525
	41	136.848	0.913	316.848	-0.683936	0.729542
	42	138.814	0.484	318.814	-0.658506	0.752576					1.2	1	32.005	0.373	212.005	-0.529993	-0.848002		avg Sine	avg Cosine
	43	137.291	0.746	317.291	-0.678275	0.734808						2	23.629	0.736	203.629	-0.400813	-0.91616		0.416947	-0.584894
	44	128.66	0.552	308.66	-0.780867	0.624698						3	11.31	0.656	191.31	-0.196117	-0.98058		r	0.718294	46.6091
	45	107.103	0.593	287.103	-0.955778	0.29409						4	-20.556	0.721	159.444	0.351123	-0.936329		sin	cos
	46	90	0.704	270	-1	-1.83772e-16						5	19.983	0.499	199.983	-0.341741	-0.939794		0.580469	-0.814282
	47	150.642	0.781	330.642	-0.490265	0.871573						6	30.964	0.497	210.964	-0.514499	-0.857491		theta	-35.4835
	48	130.601	0.794	310.601	-0.75926	0.650787						7	0	0.703	180	1.22515e-16	-1
	49	105.524	0.829	285.524	-0.963518	0.267642						8	-8.746	0.56	171.254	0.152054	-0.988372		mean angle	144.516
	50	130.601	0.787	310.601	-0.75926	0.650787						9	-18.435	0.795	161.565	0.316229	-0.948683
	51	-176.634	0.714	3.366	0.058714	0.998275						10	-10.008	0.711	169.992	0.173786	-0.984783
	52	153.435	0.662	333.435	-0.447213	0.894428						11	3.814	0.619	183.814	-0.0665177	-0.997785
	53	96.009	0.802	276.009	-0.994505	0.104685						12	0	0.44	180	1.22515e-16	-1
	54	143.973	0.577	323.973	-0.588166	0.80874						13	0	0.611	180	1.22515e-16	-1
	55	175.601	0.547	355.601	-0.0767016	0.997054						14	0	0.611	180	1.22515e-16	-1
	56	174.289	0.833	354.289	-0.0995108	0.995036						15	-28.61	0.546	151.39	0.478845	-0.877899
	57	173.991	0.814	353.991	-0.104685	0.994505						16	23.962	0.44	203.962	-0.406131	-0.913815
	58	145.491	0.839	325.491	-0.566536	0.824037						17	23.962	0.409	203.962	-0.406131	-0.913815
	59	158.199	0.908	338.199	-0.371384	0.928479						18	-17.103	0.575	162.897	0.29409	-0.955778
	60	152.103	0.815	332.103	-0.467884	0.88379						19	-33.69	0.461	146.31	0.554699	-0.832051
	61	148.57	0.893	328.57	-0.521456	0.853278						20	-28.61	0.548	151.39	0.478845	-0.877899
	62	129.289	0.62	309.289	-0.773962	0.633232						21	-13.241	0.755	166.759	0.229047	-0.973415
	63	165.964	0.897	345.964	-0.242532	0.970144						22	-26.565	0.776	153.435	0.447213	-0.894428
	64	165.964	0.886	345.964	-0.242532	0.970144						23	-70.346	0.647	109.654	0.941741	-0.336339
	65	156.371	0.724	336.371	-0.400813	0.91616						24	-45	0.683	135	0.707107	-0.707107
	66	149.036	0.718	329.036	-0.514499	0.857491						25	-45	0.543	135	0.707107	-0.707107
	67	132.51	0.68	312.51	-0.737159	0.675719						26	-61.699	0.643	118.301	0.880469	-0.474104
	68	153.435	0.757	333.435	-0.447213	0.894428						27	-30.256	0.565	149.744	0.503864	-0.863783
	69	106.39	0.739	286.39	-0.959363	0.282174						28	-156.038	0.409	23.962	0.406131	0.913815
	70	74.055	0.657	254.055	-0.961526	-0.274714						29	5.194	0.471	185.194	-0.0905283	-0.995894
	71	146.31	0.623	326.31	-0.554699	0.832051						30	-45	0.473	135	0.707107	-0.707107
	72	150.945	0.872	330.945	-0.485649	0.874154						31	-84.289	0.414	95.711	0.995036	-0.0995108
	73	151.928	0.714	331.928	-0.470581	0.882357						32	30.964	0.524	210.964	-0.514499	-0.857491
	74	137.291	0.753	317.291	-0.678275	0.734808						33	142.125	0.464	322.125	-0.613941	0.789352
	75	130.236	0.746	310.236	-0.76339	0.645937						34	161.565	0.539	341.565	-0.316229	0.948683
	76	139.399	0.795	319.399	-0.650787	0.75926						35	11.31	0.446	191.31	-0.196117	-0.98058
	77	163.61	0.77	343.61	-0.282174	0.959363						36	-21.801	0.464	158.199	0.371384	-0.928479
	78	158.199	0.888	338.199	-0.371384	0.928479						37	-49.399	0.404	130.601	0.75926	-0.650787
	79	142.595	0.918	322.595	-0.607445	0.794362						38	-45	0.302	135	0.707107	-0.707107
	80	153.435	0.872	333.435	-0.447213	0.894428						39	-70.346	0.625	109.654	0.941741	-0.336339
	81	149.534	0.831	329.534	-0.507027	0.86193						40	-49.399	0.382	130.601	0.75926	-0.650787
	82	167.905	0.595	347.905	-0.209533	0.977802						41	-31.608	0.658	148.392	0.524105	-0.851654
	83	147.995	0.78	327.995	-0.529993	0.848002						42	11.31	0.404	191.31	-0.196117	-0.98058
	84	139.399	0.762	319.399	-0.650787	0.75926						43	-48.013	0.573	131.987	0.743297	-0.668962
	85	156.371	0.762	336.371	-0.400813	0.91616						44	5.711	0.456	185.711	-0.0995108	-0.995036
	86	146.31	0.922	326.31	-0.554699	0.832051						45	-68.962	0.585	111.038	0.933343	-0.358987
	87	145.62	0.975	325.62	-0.564679	0.825311						46	-33.69	0.611	146.31	0.554699	-0.832051
	88	161.565	0.943	341.565	-0.316229	0.948683						47	-36.87	0.628	143.13	0.600001	-0.799999
	89	162.646	0.708	342.646	-0.298275	0.95448						48	-30.256	0.611	149.744	0.503864	-0.863783
	90	150.642	0.786	330.642	-0.490265	0.871573						49	-32.471	0.571	147.529	0.536873	-0.843663
	91	153.435	0.853	333.435	-0.447213	0.894428						50	-34.695	0.668	145.305	0.569208	-0.822194
	92	161.565	0.936	341.565	-0.316229	0.948683						51	-34.695	0.662	145.305	0.569208	-0.822194
	93	150.255	0.703	330.255	-0.496141	0.868242						52	55.008	0.504	235.008	-0.819232	-0.573462
	94	125.538	0.738	305.538	-0.81373	0.581243						53	-61.39	0.527	118.61	0.877899	-0.478845
	95	159.444	0.708	339.444	-0.351123	0.936329						54	129.806	0.352	309.806	-0.768216	0.64019
	96	146.31	0.753	326.31	-0.554699	0.832051						55	-26.565	0.864	153.435	0.447213	-0.894428
	97	146.31	0.606	326.31	-0.554699	0.832051						56	56.31	0.756	236.31	-0.832051	-0.554699
	98	124.695	0.674	304.695	-0.822194	0.569208						57	-145.008	0.526	34.992	0.573462	0.819232
	99	98.746	0.564	278.746	-0.988372	0.152054						58	16.699	0.468	196.699	-0.287344	-0.957828
	100	135	0.844	315	-0.707107	0.707107						59	170.538	0.518	350.538	-0.164393	0.986395
	101	140.194	0.687	320.194	-0.64019	0.768216						60	-167.905	0.596	12.095	0.209533	0.977802
	102	149.534	0.839	329.534	-0.507027	0.86193						61	37.875	0.497	217.875	-0.613941	-0.789352
	103	143.746	0.792	323.746	-0.591366	0.806403						62	-111.801	0.472	68.199	0.928479	0.371384
	104	146.31	0.936	326.31	-0.554699	0.832051						63	-29.055	0.47	150.945	0.485649	-0.874154
	105	147.095	0.86	327.095	-0.543248	0.839572						64	-126.87	0.636	53.13	0.799999	0.600001
	106	154.537	0.981	334.537	-0.429928	0.902863						65	-125.538	0.753	54.462	0.81373	0.581243
	107	133.152	0.905	313.152	-0.729542	0.683936						66	19.983	0.507	199.983	-0.341741	-0.939794
	108	139.399	0.81	319.399	-0.650787	0.75926						67	-148.392	0.658	31.608	0.524105	0.851654
	109	145.305	0.688	325.305	-0.569208	0.822194						68	12.095	0.624	192.095	-0.209533	-0.977802
	110	131.987	0.565	311.987	-0.743297	0.668962						69	0	0.398	180	1.22515e-16	-1
	111	146.31	0.777	326.31	-0.554699	0.832051						70	-6.34	0.745	173.66	0.110428	-0.993884
	112	142.125	0.963	322.125	-0.613941	0.789352						71	-26.565	0.762	153.435	0.447213	-0.894428
	113	136.975	0.859	316.975	-0.682317	0.731056						72	14.036	0.71	194.036	-0.242532	-0.970144
	114	132.709	0.761	312.709	-0.734808	0.678275						73	-19.654	0.642	160.346	0.336339	-0.941741
	115	139.399	0.799	319.399	-0.650787	0.75926						74	-40.601	0.767	139.399	0.650787	-0.75926
	116	140.194	1.012	320.194	-0.64019	0.768216						75	-65.556	0.515	114.444	0.910366	-0.413804
	117	113.199	0.639	293.199	-0.919142	0.393926						76	-59.036	0.741	120.964	0.857491	-0.514499
	118	150.642	0.798	330.642	-0.490265	0.871573						77	-35.538	0.713	144.462	0.581243	-0.81373
	119	142.595	0.895	322.595	-0.607445	0.794362						78	-22.62	0.572	157.38	0.384618	-0.923076
	120	130.101	1.045	310.101	-0.76491	0.644137						79	-19.654	0.638	160.346	0.336339	-0.941741
	121	101.31	0.637	281.31	-0.98058	0.196117						80	-21.251	0.818	158.749	0.362454	-0.932002
	122	146.31	0.936	326.31	-0.554699	0.832051						81	3.013	0.796	183.013	-0.0525625	-0.998618
	123	150.945	0.864	330.945	-0.485649	0.874154						82	0	0.824	180	1.22515e-16	-1
	124	135	0.926	315	-0.707107	0.707107						83	-2.603	0.938	177.397	0.0454153	-0.998968
	125	149.534	0.844	329.534	-0.507027	0.86193						84	-8.531	0.878	171.469	0.148344	-0.988936
	126	155.772	0.906	335.772	-0.410369	0.91192						85	-23.629	0.757	156.371	0.400813	-0.91616
	127	136.975	0.874	316.975	-0.682317	0.731056						86	-23.629	0.737	156.371	0.400813	-0.91616
	128	138.814	0.914	318.814	-0.658506	0.752576						87	-39.806	0.675	140.194	0.64019	-0.768216
	129	133.025	0.859	313.025	-0.731056	0.682317						88	34.992	0.528	214.992	-0.573462	-0.819232
	130	128.157	0.757	308.157	-0.786321	0.617818						89	-51.34	0.546	128.66	0.780867	-0.624698
	131	135	0.821	315	-0.707107	0.707107						90	-49.764	0.716	130.236	0.76339	-0.645937
	132	171.87	0.91	351.87	-0.14142	0.98995						91	-63.435	0.483	116.565	0.894428	-0.447213
	133	125.838	0.967	305.838	-0.810676	0.585495						92	-70.56	0.741	109.44	0.942991	-0.33282
	134	153.435	0.872	333.435	-0.447213	0.894428						93	-9.462	0.29	170.538	0.164393	-0.986395
	135	138.366	1.026	318.366	-0.66437	0.747404						94	14.036	0.379	194.036	-0.242532	-0.970144
	136	151.928	0.725	331.928	-0.470581	0.882357						95	-34.695	0.697	145.305	0.569208	-0.822194
	137	135	0.753	315	-0.707107	0.707107						96	-15.945	0.597	164.055	0.274714	-0.961526
	138	159.775	0.856	339.775	-0.345708	0.938342						97	-17.354	0.687	162.646	0.298275	-0.95448
	139	123.024	1.014	303.024	-0.838442	0.54499						98	-12.529	0.396	167.471	0.216934	-0.976186
	140	145.491	0.81	325.491	-0.566536	0.824037						99	-29.745	0.694	150.255	0.496141	-0.868242
	141	142.431	0.68	322.431	-0.609716	0.79262						100	-47.49	0.696	132.51	0.737159	-0.675719
	142	171.87	0.59	351.87	-0.14142	0.98995						101	-58.392	0.666	121.608	0.851654	-0.524105
	143	142.431	0.697	322.431	-0.609716	0.79262						102	-57.529	0.587	122.471	0.843663	-0.536873
	144	144.462	0.731	324.462	-0.581243	0.81373						103	-75.964	0.696	104.036	0.970144	-0.242532
	145	144.462	0.716	324.462	-0.581243	0.81373						104	0	0.639	180	1.22515e-16	-1
	146	180	0.65	360	-2.4503e-16	1						105	-55.491	0.839	124.509	0.824037	-0.566536
	147	137.49	0.702	317.49	-0.675719	0.737159						106	-52.125	0.515	127.875	0.789352	-0.613941
	148	111.038	0.578	291.038	-0.933343	0.358987						107	-72.897	0.584	107.103	0.955778	-0.29409
	149	132.879	0.833	312.879	-0.732792	0.680452						108	-51.843	0.75	128.157	0.786321	-0.617818
	150	146.31	0.756	326.31	-0.554699	0.832051						109	-94.764	0.528	85.236	0.996545	0.0830517
	151	140.528	0.936	320.528	-0.635701	0.771935						110	-58.392	0.65	121.608	0.851654	-0.524105
	152	138.366	0.522	318.366	-0.66437	0.747404						111	-45	0.553	135	0.707107	-0.707107
	153	147.265	0.729	327.265	-0.540754	0.841181						112	-65.225	0.616	114.775	0.90796	-0.419056
	154	152.241	0.921	332.241	-0.465754	0.884914						113	-28.61	0.56	151.39	0.478845	-0.877899
	155	123.69	0.768	303.69	-0.832051	0.554699						114	-50.194	0.665	129.806	0.768216	-0.64019
	156	137.726	0.634	317.726	-0.672677	0.739936						115	-26.565	0.56	153.435	0.447213	-0.894428
	157	126.254	0.8	306.254	-0.806403	0.591366						116	-70.017	0.48	109.983	0.939794	-0.341741
	158	106.39	0.742	286.39	-0.959363	0.282174						117	-11.31	0.663	168.69	0.196117	-0.98058
	159	158.749	0.833	338.749	-0.362454	0.932002						118	0	0.483	180	1.22515e-16	-1
	160	137.49	0.719	317.49	-0.675719	0.737159						119	-59.036	0.521	120.964	0.857491	-0.514499
	161	125.538	0.724	305.538	-0.81373	0.581243						120	-48.013	0.583	131.987	0.743297	-0.668962
	162	108.435	0.79	288.435	-0.948683	0.316229						121	-53.13	0.659	126.87	0.799999	-0.600001
	163	139.086	0.822	319.086	-0.654925	0.755693						122	-42.274	0.644	137.726	0.672677	-0.739936
	164	120.964	0.772	300.964	-0.857491	0.514499						123	-90	0.682	90	1	6.12574e-17
	165	142.431	0.702	322.431	-0.609716	0.79262						124	-26.565	0.375	153.435	0.447213	-0.894428
	166	143.746	0.77	323.746	-0.591366	0.806403						125	-37.875	0.497	142.125	0.613941	-0.789352
	167	147.095	0.835	327.095	-0.543248	0.839572						126	-79.992	0.731	100.008	0.984783	-0.173786
	168	129.806	0.648	309.806	-0.768216	0.64019						127	-83.29	0.745	96.71	0.99315	-0.116844
	169	132.51	0.695	312.51	-0.737159	0.675719						128	-57.529	0.563	122.471	0.843663	-0.536873
	170	132.879	0.813	312.879	-0.732792	0.680452						129	-93.18	0.739	86.82	0.99846	0.055473
	171	165.964	0.713	345.964	-0.242532	0.970144						130	-70.56	0.768	109.44	0.942991	-0.33282
	172	153.435	0.758	333.435	-0.447213	0.894428						131	-55.305	0.682	124.695	0.822194	-0.569208
	173	127.875	0.952	307.875	-0.789352	0.613941						132	-86.186	0.654	93.814	0.997785	-0.0665177
	174	126.87	0.624	306.87	-0.799999	0.600001						133	-62.103	0.813	117.897	0.88379	-0.467884
	175	150.524	1.116	330.524	-0.492059	0.870562						134	-45	0.572	135	0.707107	-0.707107
	176	120.964	0.747	300.964	-0.857491	0.514499						135	-113.199	0.655	66.801	0.919142	0.393926
	177	139.764	0.687	319.764	-0.645937	0.76339						136	-69.775	0.863	110.225	0.938342	-0.345708
	178	123.69	0.936	303.69	-0.832051	0.554699						137	-90	0.852	90	1	6.12574e-17
	179	135	0.491	315	-0.707107	0.707107						138	-114.775	0.636	65.225	0.90796	0.419056
	180	147.995	0.795	327.995	-0.529993	0.848002						139	-90	0.753	90	1	6.12574e-17
	181	180	0.767	360	-2.4503e-16	1						140	-66.371	0.731	113.629	0.91616	-0.400813
	182	-176.186	0.629	3.814	0.0665177	0.997785						141	-68.199	0.433	111.801	0.928479	-0.371384
	183	122.735	0.709	302.735	-0.841181	0.540754						142	-50.194	0.664	129.806	0.768216	-0.64019
	184	143.13	0.63	323.13	-0.600001	0.799999						143	-56.31	0.614	123.69	0.832051	-0.554699
	185	104.036	1.054	284.036	-0.970144	0.242532						144	-39.806	0.649	140.194	0.64019	-0.768216
	186	125.838	0.952	305.838	-0.810676	0.585495						145	-36.87	0.633	143.13	0.600001	-0.799999
	187	117.897	0.843	297.897	-0.88379	0.467884						146	-8.746	0.56	171.254	0.152054	-0.988372
	188	138.013	0.572	318.013	-0.668962	0.743297						147	135	0.595	315	-0.707107	0.707107	0.606605
	189	159.444	0.746	339.444	-0.351123	0.936329
	190	147.095	0.854	327.095	-0.543248	0.839572					1.1	1	2.49	0.981	182.49	-0.043445	-0.999056		avg Sine	avg Cosine
	191	149.036	0.773	329.036	-0.514499	0.857491						2	14.621	1.009	194.621	-0.252424	-0.967617		0.450426	-0.690046
	192	142.595	0.907	322.595	-0.607445	0.794362						3	-5.194	0.955	174.806	0.0905283	-0.995894		r	0.824043	35.6463
	193	151.699	0.625	331.699	-0.474104	0.880469						4	22.249	1.007	202.249	-0.378632	-0.925547		sin	cos
	194	164.055	0.623	344.055	-0.274714	0.961526						5	22.38	0.783	202.38	-0.380748	-0.924679		0.546605	-0.837391
	195	-168.69	0.636	11.31	0.196117	0.98058						6	8.13	0.629	188.13	-0.14142	-0.98995		theta	-33.1344
	196	157.166	0.891	337.166	-0.388063	0.921633						7	-5.711	0.869	174.289	0.0995108	-0.995036
	197	160.017	0.974	340.017	-0.341741	0.939794						8	12.529	0.769	192.529	-0.216934	-0.976186		mean angle	146.866
	198	164.476	0.768	344.476	-0.267642	0.963518						9	0	0.739	180	1.22515e-16	-1
	199	127.405	0.912	307.405	-0.794362	0.607445						10	-2.603	0.911	177.397	0.0454153	-0.998968
	200	137.121	0.816	317.121	-0.680452	0.732792						11	-16.699	0.898	163.301	0.287344	-0.957828
	201	131.186	0.894	311.186	-0.752576	0.658506						12	20.225	0.858	200.225	-0.345708	-0.938342
	202	136.975	0.864	316.975	-0.682317	0.731056						13	-14.036	0.696	165.964	0.242532	-0.970144
	203	126.87	0.855	306.87	-0.799999	0.600001						14	26.565	0.775	206.565	-0.447213	-0.894428
	204	135	0.733	315	-0.707107	0.707107						15	23.629	0.751	203.629	-0.400813	-0.91616
	205	147.529	0.543	327.529	-0.536873	0.843663						16	15.945	0.616	195.945	-0.274714	-0.961526
	206	165.256	0.827	345.256	-0.254501	0.967073						17	26.565	0.686	206.565	-0.447213	-0.894428
	207	133.025	0.874	313.025	-0.731056	0.682317						18	11.31	0.633	191.31	-0.196117	-0.98058
	208	167.005	0.555	347.005	-0.224866	0.97439						19	-4.399	0.555	175.601	0.0767016	-0.997054
	209	140.906	0.889	320.906	-0.630595	0.776112						20	4.764	0.527	184.764	-0.0830517	-0.996545
	210	176.186	0.65	356.186	-0.0665177	0.997785						21	14.931	0.665	194.931	-0.257656	-0.966237
	211	141.843	0.747	321.843	-0.617818	0.786321	0.791393					22	0	0.497	180	1.22515e-16	-1
												23	-6.71	0.726	173.29	0.116844	-0.99315
3.1	1	180	0.923	360	-2.4503e-16	1		avg Sine	avg Cosine			24	8.13	0.586	188.13	-0.14142	-0.98995
	2	-177.138	0.868	2.862	0.0499306	0.998753		-0.280899	0.904962			25	0	0.568	180	1.22515e-16	-1
	3	154.799	0.788	334.799	-0.425795	0.90482		r	0.947555	18.8067		26	0	0.867	180	1.22515e-16	-1
	4	174.56	0.872	354.56	-0.0948033	0.995496		sin	cos			27	-13.241	0.758	166.759	0.229047	-0.973415
	5	173.66	0.771	353.66	-0.110428	0.993884		-0.296446	0.95505			28	-32.471	0.563	147.529	0.536873	-0.843663
	6	177.138	0.852	357.138	-0.0499306	0.998753		theta	-17.2443			29	0	0.568	180	1.22515e-16	-1
	7	-167.196	0.947	12.804	0.221617	0.975134						30	12.095	0.582	192.095	-0.209533	-0.977802
	8	177.274	0.91	357.274	-0.0475597	0.998868		mean angle	342.756			31	19.983	0.463	199.983	-0.341741	-0.939794
	9	154.799	0.775	334.799	-0.425795	0.90482						32	-16.699	0.454	163.301	0.287344	-0.957828
	10	-177.397	0.91	2.603	0.0454153	0.998968						33	-19.654	0.633	160.346	0.336339	-0.941741
	11	161.565	0.925	341.565	-0.316229	0.948683						34	-75.964	0.524	104.036	0.970144	-0.242532
	12	169.992	0.705	349.992	-0.173786	0.984783						35	-34.695	0.674	145.305	0.569208	-0.822194
	13	-169.38	0.693	10.62	0.184294	0.982871						36	-18.435	0.301	161.565	0.316229	-0.948683
	14	159.146	0.971	339.146	-0.355988	0.934491						37	-36.87	0.659	143.13	0.600001	-0.799999
	15	161.565	0.929	341.565	-0.316229	0.948683						38	-32.735	0.709	147.265	0.540754	-0.841181
	16	170.134	1.004	350.134	-0.171344	0.985211						39	-19.44	0.765	160.56	0.33282	-0.942991
	17	175.03	0.968	355.03	-0.0866341	0.99624						40	0	0.511	180	1.22515e-16	-1
	18	167.005	0.582	347.005	-0.224866	0.97439						41	-85.914	0.586	94.086	0.997458	-0.0712537
	19	166.759	0.769	346.759	-0.229047	0.973415						42	3.814	0.655	183.814	-0.0665177	-0.997785
	20	168.111	0.852	348.111	-0.206016	0.978549						43	-48.814	0.472	131.186	0.752576	-0.658506
	21	171.027	0.836	351.027	-0.155969	0.987762						44	-12.095	0.596	167.905	0.209533	-0.977802
	22	147.724	0.965	327.724	-0.533998	0.845486						45	-45	0.492	135	0.707107	-0.707107
	23	162.474	0.862	342.474	-0.301139	0.95358						46	-67.38	0.567	112.62	0.923076	-0.384618
	24	150.945	0.884	330.945	-0.485649	0.874154						47	-3.013	0.796	176.987	0.0525625	-0.998618
	25	-176.82	0.782	3.18	0.055473	0.99846						48	0	0.554	180	1.22515e-16	-1
	26	167.005	0.555	347.005	-0.224866	0.97439						49	8.13	0.888	188.13	-0.14142	-0.98995
	27	157.62	0.765	337.62	-0.380748	0.924679						50	-16.699	0.88	163.301	0.287344	-0.957828
	28	163.61	0.745	343.61	-0.282174	0.959363						51	-24.228	0.942	155.772	0.410369	-0.91192
	29	171.027	0.805	351.027	-0.155969	0.987762						52	-21.801	0.688	158.199	0.371384	-0.928479
	30	171.87	0.89	351.87	-0.14142	0.98995						53	-26.565	0.394	153.435	0.447213	-0.894428
	31	132.274	0.624	312.274	-0.739936	0.672677						54	22.62	0.548	202.62	-0.384618	-0.923076
	32	157.38	0.554	337.38	-0.384618	0.923076						55	-12.995	0.565	167.005	0.224866	-0.97439
	33	162.897	0.548	342.897	-0.29409	0.955778						56	-13.241	0.744	166.759	0.229047	-0.973415
	34	165.964	0.878	345.964	-0.242532	0.970144						57	-36.027	0.54	143.973	0.588166	-0.80874
	35	146.31	0.918	326.31	-0.554699	0.832051						58	-45	0.432	135	0.707107	-0.707107
	36	147.095	0.879	327.095	-0.543248	0.839572						59	-28.61	0.546	151.39	0.478845	-0.877899
	37	153.435	0.845	333.435	-0.447213	0.894428						60	-39.289	0.584	140.711	0.633232	-0.773962
	38	152.241	0.915	332.241	-0.465754	0.884914						61	12.095	0.589	192.095	-0.209533	-0.977802
	39	-175.914	0.568	4.086	0.0712537	0.997458						62	-17.354	0.696	162.646	0.298275	-0.95448
	40	-167.905	0.638	12.095	0.209533	0.977802						63	-39.806	0.687	140.194	0.64019	-0.768216
	41	180	0.682	360	-2.4503e-16	1						64	-53.13	0.608	126.87	0.799999	-0.600001
	42	173.29	0.747	353.29	-0.116844	0.99315						65	-53.13	0.455	126.87	0.799999	-0.600001
	43	160.71	0.88	340.71	-0.33035	0.943859						66	-36.87	0.852	143.13	0.600001	-0.799999
	44	154.654	0.933	334.654	-0.428084	0.903739						67	-53.746	0.821	126.254	0.806403	-0.591366
	45	158.199	0.701	338.199	-0.371384	0.928479						68	-66.801	0.643	113.199	0.919142	-0.393926
	46	140.906	0.872	320.906	-0.630595	0.776112						69	-48.366	0.513	131.634	0.747404	-0.66437
	47	176.987	0.812	356.987	-0.0525625	0.998618						70	-61.39	0.515	118.61	0.877899	-0.478845
	48	147.724	0.957	327.724	-0.533998	0.845486						71	-70.017	0.517	109.983	0.939794	-0.341741
	49	173.29	0.757	353.29	-0.116844	0.99315						72	-71.565	0.427	108.435	0.948683	-0.316229
	50	155.772	0.916	335.772	-0.410369	0.91192						73	-75.964	0.696	104.036	0.970144	-0.242532
	51	173.29	0.729	353.29	-0.116844	0.99315						74	-63.435	0.502	116.565	0.894428	-0.447213
	52	164.476	0.796	344.476	-0.267642	0.963518						75	-57.265	0.709	122.735	0.841181	-0.540754
	53	156.038	0.847	336.038	-0.406131	0.913815						76	-66.801	0.337	113.199	0.919142	-0.393926
	54	143.746	0.796	323.746	-0.591366	0.806403						77	-59.036	0.509	120.964	0.857491	-0.514499
	55	167.196	0.951	347.196	-0.221617	0.975134						78	6.34	0.8	186.34	-0.110428	-0.993884
	56	173.991	0.814	353.991	-0.104685	0.994505						79	-14.036	0.861	165.964	0.242532	-0.970144
	57	135	0.723	315	-0.707107	0.707107						80	-14.036	0.513	165.964	0.242532	-0.970144
	58	163.301	0.889	343.301	-0.287344	0.957828						81	-40.236	0.725	139.764	0.645937	-0.76339
	59	168.111	0.858	348.111	-0.206016	0.978549						82	-3.576	0.683	176.424	0.0623725	-0.998053
	60	146.31	0.619	326.31	-0.554699	0.832051						83	-16.699	0.889	163.301	0.287344	-0.957828
	61	163.74	1.044	343.74	-0.279997	0.960001						84	0	0.383	180	1.22515e-16	-1
	62	160.71	0.939	340.71	-0.33035	0.943859						85	-30.256	0.599	149.744	0.503864	-0.863783
	63	-167.471	0.752	12.529	0.216934	0.976186						86	-5.194	0.469	174.806	0.0905283	-0.995894
	64	-163.301	0.886	16.699	0.287344	0.957828						87	-12.529	0.789	167.471	0.216934	-0.976186
	65	150.642	0.796	330.642	-0.490265	0.871573						88	-6.34	0.374	173.66	0.110428	-0.993884
	66	164.476	0.8	344.476	-0.267642	0.963518						89	-40.236	0.756	139.764	0.645937	-0.76339
	67	170.538	1.036	350.538	-0.164393	0.986395						90	-41.987	0.565	138.013	0.668962	-0.743297
	68	-176.987	0.81	3.013	0.0525625	0.998618						91	-36.87	0.835	143.13	0.600001	-0.799999
	69	158.199	0.912	338.199	-0.371384	0.928479						92	-28.61	0.521	151.39	0.478845	-0.877899
	70	168.69	0.844	348.69	-0.196117	0.98058						93	-34.695	0.658	145.305	0.569208	-0.822194
	71	154.44	1.099	334.44	-0.431456	0.902134						94	-56.31	0.768	123.69	0.832051	-0.554699
	72	177.274	0.911	357.274	-0.0475597	0.998868						95	-6.71	0.761	173.29	0.116844	-0.99315
	73	163.072	1.024	343.072	-0.29117	0.956671						96	-45	0.964	135	0.707107	-0.707107
	74	162.474	0.849	342.474	-0.301139	0.95358						97	-50.528	0.932	129.472	0.771935	-0.635701
	75	165.256	0.83	345.256	-0.254501	0.967073						98	-56.31	0.614	123.69	0.832051	-0.554699
	76	170.538	0.805	350.538	-0.164393	0.986395						99	-62.103	0.851	117.897	0.88379	-0.467884
	77	-172.405	0.619	7.595	0.13217	0.991227						100	-41.987	0.544	138.013	0.668962	-0.743297
	78	171.027	0.824	351.027	-0.155969	0.987762						101	-42.274	0.643	137.726	0.672677	-0.739936
	79	139.399	0.778	319.399	-0.650787	0.75926						102	-39.289	0.585	140.711	0.633232	-0.773962
	80	162.474	0.835	342.474	-0.301139	0.95358						103	-70.017	0.499	109.983	0.939794	-0.341741
	81	156.801	0.973	336.801	-0.393926	0.919142						104	-72.897	0.575	107.103	0.955778	-0.29409
	82	175.601	0.561	355.601	-0.0767016	0.997054						105	-83.29	0.742	96.71	0.99315	-0.116844
	83	163.61	0.75	343.61	-0.282174	0.959363						106	-72.897	0.548	107.103	0.955778	-0.29409
	84	135	0.673	315	-0.707107	0.707107						107	-90	0.469	90	1	6.12574e-17
	85	177.397	0.91	357.397	-0.0454153	0.998968						108	-86.82	0.781	93.18	0.99846	-0.055473
	86	176.82	0.739	356.82	-0.055473	0.99846						109	-47.291	0.734	132.709	0.734808	-0.678275
	87	147.265	0.694	327.265	-0.540754	0.841181						110	-108.435	0.781	71.565	0.948683	0.316229
	88	-145.491	0.843	34.509	0.566536	0.824037						111	-118.301	0.648	61.699	0.880469	0.474104
	89	165.256	0.837	345.256	-0.254501	0.967073						112	-81.469	0.864	98.531	0.988936	-0.148344
	90	-153.435	0.756	26.565	0.447213	0.894428						113	-90	0.568	90	1	6.12574e-17
	91	152.241	0.921	332.241	-0.465754	0.884914						114	-26.565	0.47	153.435	0.447213	-0.894428
	92	168.111	0.82	348.111	-0.206016	0.978549						115	-101.31	0.649	78.69	0.98058	0.196117
	93	170.538	0.789	350.538	-0.164393	0.986395						116	-86.186	0.655	93.814	0.997785	-0.0665177
	94	169.216	0.911	349.216	-0.187107	0.98234						117	-45	0.402	135	0.707107	-0.707107
	95	-10.62	0.691	169.38	0.184294	-0.982871						118	-104.036	0.713	75.964	0.970144	0.242532
	96	171.87	0.607	351.87	-0.14142	0.98995						119	-81.254	0.53	98.746	0.988372	-0.152054
	97	173.66	0.743	353.66	-0.110428	0.993884						120	-54.462	0.733	125.538	0.81373	-0.581243
	98	176.82	0.754	356.82	-0.055473	0.99846						121	-21.801	0.696	158.199	0.371384	-0.928479
	99	168.69	0.886	348.69	-0.196117	0.98058						122	-48.013	0.552	131.987	0.743297	-0.668962
	100	158.749	0.831	338.749	-0.362454	0.932002						123	-75.964	0.531	104.036	0.970144	-0.242532
	101	154.537	0.991	334.537	-0.429928	0.902863						124	-48.366	0.493	131.634	0.747404	-0.66437
	102	161.565	0.939	341.565	-0.316229	0.948683						125	-25.201	0.775	154.799	0.425795	-0.90482
	103	-171.254	0.563	8.746	0.152054	0.988372						126	-51.34	0.557	128.66	0.780867	-0.624698
	104	162.646	0.714	342.646	-0.298275	0.95448						127	-19.983	0.512	160.017	0.341741	-0.939794
	105	164.745	0.982	344.745	-0.263115	0.964764						128	-52.431	0.685	127.569	0.79262	-0.609716
	106	162.35	0.948	342.35	-0.303202	0.952926						129	-81.027	0.805	98.973	0.987762	-0.155969
	107	174.56	0.912	354.56	-0.0948033	0.995496						130	-90	0.753	90	1	6.12574e-17
	108	-169.992	0.752	10.008	0.173786	0.984783						131	-64.654	0.902	115.346	0.903739	-0.428084
	109	147.995	0.816	327.995	-0.529993	0.848002						132	-58.392	0.658	121.608	0.851654	-0.524105
	110	145.62	0.953	325.62	-0.564679	0.825311						133	-111.801	0.936	68.199	0.928479	0.371384
	111	158.199	0.881	338.199	-0.371384	0.928479						134	-98.13	0.599	81.87	0.98995	0.14142
	112	163.301	0.871	343.301	-0.287344	0.957828						135	-75.069	0.675	104.931	0.966237	-0.257656
	113	154.799	0.775	334.799	-0.425795	0.90482						136	-105.255	0.971	74.745	0.964764	0.263115
	114	148.57	0.916	328.57	-0.521456	0.853278						137	-4.086	0.627	175.914	0.0712537	-0.997458	0.660109
	115	156.801	0.642	336.801	-0.393926	0.919142
	116	140.906	0.878	320.906	-0.630595	0.776112					1.1	1	-142.125	0.504	37.875	0.613941	0.789352		avg Sine	avg Cosine
	117	150.642	0.789	330.642	-0.490265	0.871573						2	-171.87	0.605	8.13	0.14142	0.98995		0.444404	0.825746
	118	145.008	0.56	325.008	-0.573462	0.819232						3	-171.254	0.588	8.746	0.152054	0.988372		r	0.937737	20.5444
	119	164.055	0.921	344.055	-0.274714	0.961526						4	-135	0.671	45	0.707107	0.707107		sin	cos
	120	147.724	0.938	327.724	-0.533998	0.845486						5	-153.435	0.791	26.565	0.447213	0.894428		0.473911	0.880573
	121	154.654	0.908	334.654	-0.428084	0.903739						6	-159.444	0.724	20.556	0.351123	0.936329		theta	28.2885
	122	146.31	0.938	326.31	-0.554699	0.832051						7	167.905	0.61	347.905	-0.209533	0.977802
	123	139.086	0.856	319.086	-0.654925	0.755693						8	-169.38	0.723	10.62	0.184294	0.982871		mean angle	28.2885
	124	145.491	0.832	325.491	-0.566536	0.824037						9	-153.435	0.863	26.565	0.447213	0.894428
	125	156.801	0.959	336.801	-0.393926	0.919142						10	180	0.863	360	-2.4503e-16	1
	126	140.194	0.976	320.194	-0.64019	0.768216						11	-145.491	0.783	34.509	0.566536	0.824037
	127	154.537	1.01	334.537	-0.429928	0.902863						12	-135	0.542	45	0.707107	0.707107
	128	129.472	0.907	309.472	-0.771935	0.635701						13	-154.799	0.8	25.201	0.425795	0.90482
	129	145.62	1.012	325.62	-0.564679	0.825311						14	-154.983	0.73	25.017	0.422887	0.906182
	130	142.431	0.71	322.431	-0.609716	0.79262						15	-147.529	0.555	32.471	0.536873	0.843663
	131	148.57	0.875	328.57	-0.521456	0.853278						16	-139.764	0.74	40.236	0.645937	0.76339
	132	131.186	0.916	311.186	-0.752576	0.658506						17	-135	0.768	45	0.707107	0.707107
	133	147.724	0.953	327.724	-0.533998	0.845486						18	-172.875	0.324	7.125	0.124034	0.992278
	134	139.399	0.795	319.399	-0.650787	0.75926						19	-150.945	0.424	29.055	0.485649	0.874154
	135	151.39	1.069	331.39	-0.478845	0.877899						20	-151.928	0.738	28.072	0.470581	0.882357
	136	129.806	1.006	309.806	-0.768216	0.64019						21	-141.34	0.552	38.66	0.624698	0.780867
	137	127.405	0.883	307.405	-0.794362	0.607445						22	-131.186	0.43	48.814	0.752576	0.658506
	138	129.806	0.989	309.806	-0.768216	0.64019						23	-157.38	0.558	22.62	0.384618	0.923076
	139	122.905	0.859	302.905	-0.839572	0.543248						24	-153.435	0.682	26.565	0.447213	0.894428
	140	135	1.095	315	-0.707107	0.707107						25	-152.103	0.814	27.897	0.467884	0.88379
	141	152.241	0.883	332.241	-0.465754	0.884914						26	-156.801	0.975	23.199	0.393926	0.919142
	142	137.121	0.815	317.121	-0.680452	0.732792						27	174.289	0.419	354.289	-0.0995108	0.995036
	143	162.646	0.714	342.646	-0.298275	0.95448						28	-167.471	0.411	12.529	0.216934	0.976186
	144	-173.66	0.759	6.34	0.110428	0.993884						29	-145.008	0.541	34.992	0.573462	0.819232
	145	164.745	0.954	344.745	-0.263115	0.964764						30	-132.274	0.656	47.726	0.739936	0.672677
	146	158.749	0.823	338.749	-0.362454	0.932002						31	-163.301	0.478	16.699	0.287344	0.957828
	147	-147.529	0.563	32.471	0.536873	0.843663						32	-124.992	0.514	55.008	0.819232	0.573462
	148	164.055	0.934	344.055	-0.274714	0.961526						33	-150.255	0.663	29.745	0.496141	0.868242
	149	-155.556	0.515	24.444	0.413804	0.910366						34	-140.711	0.612	39.289	0.633232	0.773962
	150	168.69	0.635	348.69	-0.196117	0.98058						35	-158.749	0.812	21.251	0.362454	0.932002
	151	177.397	0.938	357.397	-0.0454153	0.998968						36	-158.749	0.823	21.251	0.362454	0.932002
	152	176.987	0.797	356.987	-0.0525625	0.998618						37	-153.435	0.834	26.565	0.447213	0.894428
	153	-176.186	0.668	3.814	0.0665177	0.997785						38	-114.775	0.615	65.225	0.90796	0.419056
	154	137.49	0.695	317.49	-0.675719	0.737159						39	-149.744	0.586	30.256	0.503864	0.863783
	155	149.036	0.721	329.036	-0.514499	0.857491						40	-140.194	0.657	39.806	0.64019	0.768216
	156	140.711	0.575	320.711	-0.633232	0.773962						41	-141.843	0.773	38.157	0.617818	0.786321
	157	169.695	0.958	349.695	-0.178888	0.983869						42	-168.69	0.667	11.31	0.196117	0.98058
	158	160.017	0.997	340.017	-0.341741	0.939794						43	-129.289	0.582	50.711	0.773962	0.633232
	159	138.576	0.967	318.576	-0.661626	0.749834						44	180	0.82	360	-2.4503e-16	1
	160	163.301	0.858	343.301	-0.287344	0.957828						45	-122.471	0.552	57.529	0.843663	0.536873
	161	160.71	0.907	340.71	-0.33035	0.943859						46	-160.56	0.748	19.44	0.33282	0.942991
	162	157.751	0.976	337.751	-0.378632	0.925547						47	-165.256	0.837	14.744	0.254501	0.967073
	163	138.013	0.553	318.013	-0.668962	0.743297						48	-156.371	0.75	23.629	0.400813	0.91616
	164	157.166	0.852	337.166	-0.388063	0.921633						49	-167.905	0.623	12.095	0.209533	0.977802
	165	-172.875	0.701	7.125	0.124034	0.992278						50	-149.036	0.789	30.964	0.514499	0.857491
	166	168.111	0.827	348.111	-0.206016	0.978549						51	-151.928	0.724	28.072	0.470581	0.882357
	167	169.992	0.749	349.992	-0.173786	0.984783						52	-156.038	0.396	23.962	0.406131	0.913815
	168	168.69	0.855	348.69	-0.196117	0.98058						53	-167.905	0.638	12.095	0.209533	0.977802
	169	176.634	0.724	356.634	-0.058714	0.998275						54	-149.744	0.609	30.256	0.503864	0.863783
	170	171.87	0.588	351.87	-0.14142	0.98995						55	-157.62	0.779	22.38	0.380748	0.924679
	171	-161.565	0.678	18.435	0.316229	0.948683						56	-171.87	0.627	8.13	0.14142	0.98995
	172	158.749	0.831	338.749	-0.362454	0.932002						57	-167.471	0.809	12.529	0.216934	0.976186
	173	-173.991	0.817	6.009	0.104685	0.994505						58	-137.49	0.709	42.51	0.675719	0.737159
	174	180	0.809	360	-2.4503e-16	1						59	-152.241	0.934	27.759	0.465754	0.884914
	175	-173.991	0.83	6.009	0.104685	0.994505						60	-152.241	0.91	27.759	0.465754	0.884914
	176	156.371	0.744	336.371	-0.400813	0.91616						61	-144.162	0.967	35.838	0.585495	0.810676
	177	157.62	0.778	337.62	-0.380748	0.924679						62	-157.62	0.796	22.38	0.380748	0.924679
	178	-177.274	0.883	2.726	0.0475597	0.998868						63	-174.806	0.505	5.194	0.0905283	0.995894
	179	156.801	0.998	336.801	-0.393926	0.919142						64	165.069	0.672	345.069	-0.257656	0.966237
	180	165.964	0.886	345.964	-0.242532	0.970144						65	-165.964	0.884	14.036	0.242532	0.970144
	181	180	0.653	360	-2.4503e-16	1						66	-170.538	0.788	9.462	0.164393	0.986395
	182	128.157	0.745	308.157	-0.786321	0.617818						67	-126.87	0.639	53.13	0.799999	0.600001
	183	163.301	0.889	343.301	-0.287344	0.957828						68	-110.854	0.954	69.146	0.934491	0.355988
	184	161.565	0.974	341.565	-0.316229	0.948683						69	-160.201	1.122	19.799	0.338721	0.940887
	185	-156.371	0.712	23.629	0.400813	0.91616						70	-154.537	0.962	25.463	0.429928	0.902863
	186	158.199	0.939	338.199	-0.371384	0.928479						71	-161.565	0.97	18.435	0.316229	0.948683
	187	159.146	0.957	339.146	-0.355988	0.934491						72	-155.225	0.606	24.775	0.419056	0.90796
	188	159.146	0.944	339.146	-0.355988	0.934491						73	-159.444	0.722	20.556	0.351123	0.936329
	189	153.435	0.781	333.435	-0.447213	0.894428						74	-139.764	0.701	40.236	0.645937	0.76339
	190	143.13	0.863	323.13	-0.600001	0.799999						75	-158.199	0.894	21.801	0.371384	0.928479
	191	153.435	0.953	333.435	-0.447213	0.894428						76	-153.435	0.777	26.565	0.447213	0.894428
	192	167.471	0.785	347.471	-0.216934	0.976186						77	-153.435	0.695	26.565	0.447213	0.894428
	193	159.444	0.733	339.444	-0.351123	0.936329	0.827995					78	-145.491	0.815	34.509	0.566536	0.824037
												79	-171.469	0.84	8.531	0.148344	0.988936
1.1	1	-157.62	0.789	22.38	0.380748	0.924679		avg Sine	avg Cosine			80	-172.875	0.716	7.125	0.124034	0.992278
	2	62.241	0.921	242.241	-0.884914	-0.465754		-0.837895	-0.405849			81	-161.565	0.785	18.435	0.316229	0.948683
	3	64.799	0.813	244.799	-0.90482	-0.425795		r	0.931011	21.6643		82	-152.354	1.005	27.646	0.464007	0.885831
	4	93.366	0.726	273.366	-0.998275	0.058714		sin	cos			83	-139.764	0.74	40.236	0.645937	0.76339
	5	36.027	0.583	216.027	-0.588166	-0.80874		-0.899984	-0.435923			84	-147.995	0.83	32.005	0.529993	0.848002
	6	65.225	0.623	245.225	-0.90796	-0.419056		theta	64.156			85	-158.749	0.823	21.251	0.362454	0.932002
	7	60.642	0.794	240.642	-0.871573	-0.490265						86	-159.444	0.344	20.556	0.351123	0.936329
	8	55.491	0.815	235.491	-0.824037	-0.566536		mean angle	244.156			87	-167.471	0.393	12.529	0.216934	0.976186
	9	81.469	0.847	261.469	-0.988936	-0.148344						88	-132.879	0.821	47.121	0.732792	0.680452
	10	81.027	0.822	261.027	-0.987762	-0.155969						89	-142.125	0.988	37.875	0.613941	0.789352
	11	104.931	0.675	284.931	-0.966237	0.257656						90	-144.462	0.707	35.538	0.581243	0.81373
	12	60.945	0.904	240.945	-0.874154	-0.485649						91	-135	0.52	45	0.707107	0.707107
	13	45	0.663	225	-0.707107	-0.707107						92	-137.291	0.746	42.709	0.678275	0.734808
	14	58.392	0.65	238.392	-0.851654	-0.524105						93	-140.194	0.65	39.806	0.64019	0.768216
	15	57.995	0.784	237.995	-0.848002	-0.529993						94	-138.576	0.982	41.424	0.661626	0.749834
	16	50.194	0.991	230.194	-0.768216	-0.64019						95	-141.34	0.818	38.66	0.624698	0.780867
	17	55.491	0.847	235.491	-0.824037	-0.566536						96	-137.49	0.7	42.51	0.675719	0.737159
	18	55.491	0.819	235.491	-0.824037	-0.566536						97	-152.103	0.843	27.897	0.467884	0.88379
	19	50.906	0.878	230.906	-0.776112	-0.630595						98	-149.534	0.826	30.466	0.507027	0.86193
	20	67.62	0.783	247.62	-0.924679	-0.380748						99	-144.462	0.724	35.538	0.581243	0.81373
	21	54.782	0.87	234.782	-0.816964	-0.576689						100	155.556	0.515	335.556	-0.413804	0.910366
	22	42.51	0.734	222.51	-0.675719	-0.737159						101	173.29	0.749	353.29	-0.116844	0.99315
	23	43.025	0.884	223.025	-0.682317	-0.731056						102	-164.476	0.803	15.524	0.267642	0.963518
	24	50.906	0.856	230.906	-0.776112	-0.630595						103	-166.759	0.726	13.241	0.229047	0.973415
	25	41.987	0.583	221.987	-0.668962	-0.743297						104	-153.435	0.772	26.565	0.447213	0.894428
	26	47.726	0.663	227.726	-0.739936	-0.672677						105	-135	0.783	45	0.707107	0.707107
	27	56.31	0.78	236.31	-0.832051	-0.554699						106	-150.945	0.453	29.055	0.485649	0.874154
	28	61.928	0.73	241.928	-0.882357	-0.470581						107	-147.529	0.567	32.471	0.536873	0.843663
	29	53.13	0.668	233.13	-0.799999	-0.600001						108	-154.799	0.786	25.201	0.425795	0.90482
	30	33.69	0.744	213.69	-0.554699	-0.832051						109	-161.565	0.93	18.435	0.316229	0.948683
	31	40.236	0.744	220.236	-0.645937	-0.76339						110	-154.983	0.705	25.017	0.422887	0.906182
	32	34.695	0.679	214.695	-0.569208	-0.822194						111	-149.036	0.725	30.964	0.514499	0.857491
	33	48.814	0.916	228.814	-0.752576	-0.658506						112	175.236	0.483	355.236	-0.0830517	0.996545
	34	50.906	0.875	230.906	-0.776112	-0.630595						113	-162.646	0.721	17.354	0.298275	0.95448
	35	47.726	0.664	227.726	-0.739936	-0.672677						114	-172.875	0.686	7.125	0.124034	0.992278
	36	45	0.673	225	-0.707107	-0.707107						115	-137.49	0.716	42.51	0.675719	0.737159
	37	52.431	0.69	232.431	-0.79262	-0.609716						116	-132.274	0.617	47.726	0.739936	0.672677
	38	32.276	0.945	212.276	-0.533998	-0.845486						117	-156.801	0.658	23.199	0.393926	0.919142
	39	57.265	0.67	237.265	-0.841181	-0.540754						118	-149.744	0.61	30.256	0.503864	0.863783
	40	55.305	0.697	235.305	-0.822194	-0.569208						119	-157.38	0.554	22.62	0.384618	0.923076
	41	63.435	0.737	243.435	-0.894428	-0.447213						120	171.254	0.597	351.254	-0.152054	0.988372
	42	55.305	0.646	235.305	-0.822194	-0.569208						121	-150.945	0.429	29.055	0.485649	0.874154
	43	110.225	0.853	290.225	-0.938342	0.345708						122	-149.036	0.526	30.964	0.514499	0.857491
	44	59.036	0.721	239.036	-0.857491	-0.514499						123	-156.801	0.663	23.199	0.393926	0.919142
	45	64.799	0.806	244.799	-0.90482	-0.425795						124	-120.256	0.586	59.744	0.863783	0.503864
	46	74.055	0.638	254.055	-0.961526	-0.274714						125	-139.764	0.74	40.236	0.645937	0.76339
	47	57.095	0.835	237.095	-0.839572	-0.543248						126	-118.301	0.657	61.699	0.880469	0.474104
	48	53.746	0.776	233.746	-0.806403	-0.591366						127	-144.462	0.744	35.538	0.581243	0.81373
	49	67.62	0.794	247.62	-0.924679	-0.380748						128	-163.301	0.426	16.699	0.287344	0.957828
	50	47.291	0.754	227.291	-0.734808	-0.678275						129	-127.875	0.524	52.125	0.789352	0.613941
	51	38.157	0.758	218.157	-0.617818	-0.786321						130	-153.435	0.791	26.565	0.447213	0.894428
	52	38.157	0.776	218.157	-0.617818	-0.786321						131	-153.435	0.462	26.565	0.447213	0.894428
	53	59.036	0.738	239.036	-0.857491	-0.514499						132	-167.471	0.771	12.529	0.216934	0.976186
	54	46.975	0.884	226.975	-0.731056	-0.682317						133	-173.991	0.806	6.009	0.104685	0.994505
	55	55.305	0.693	235.305	-0.822194	-0.569208						134	141.34	0.56	321.34	-0.624698	0.780867
	56	63.435	0.743	243.435	-0.894428	-0.447213						135	-140.194	0.649	39.806	0.64019	0.768216
	57	45	0.793	225	-0.707107	-0.707107						136	-137.49	0.663	42.51	0.675719	0.737159
	58	38.157	0.75	218.157	-0.617818	-0.786321						137	-132.51	0.671	47.49	0.737159	0.675719
	59	77.471	0.785	257.471	-0.976186	-0.216934						138	-158.962	0.578	21.038	0.358987	0.933343
	60	65.225	0.597	245.225	-0.90796	-0.419056						139	-138.013	0.595	41.987	0.668962	0.743297
	61	68.199	0.916	248.199	-0.928479	-0.371384						140	-140.194	0.665	39.806	0.64019	0.768216
	62	53.13	0.861	233.13	-0.799999	-0.600001						141	-140.711	0.612	39.289	0.633232	0.773962
	63	72.474	0.867	252.474	-0.95358	-0.301139						142	-145.008	0.544	34.992	0.573462	0.819232
	64	57.995	0.792	237.995	-0.848002	-0.529993						143	167.905	0.594	347.905	-0.209533	0.977802
	65	108.435	0.683	288.435	-0.948683	0.316229						144	-158.199	0.487	21.801	0.371384	0.928479
	66	69.444	0.715	249.444	-0.936329	-0.351123						145	-153.435	0.672	26.565	0.447213	0.894428
	67	64.983	0.737	244.983	-0.906182	-0.422887						146	-147.529	0.541	32.471	0.536873	0.843663
	68	59.931	0.96	239.931	-0.865423	-0.501043						147	-153.435	0.762	26.565	0.447213	0.894428
	69	67.166	0.868	247.166	-0.921633	-0.388063						148	-146.31	0.778	33.69	0.554699	0.832051
	70	66.801	0.986	246.801	-0.919142	-0.393926						149	-153.435	0.61	26.565	0.447213	0.894428
	71	81.87	0.89	261.87	-0.98995	-0.14142						150	-160.346	0.645	19.654	0.336339	0.941741
	72	94.97	0.972	274.97	-0.99624	0.0866341						151	-139.399	0.4	40.601	0.650787	0.75926
	73	79.38	0.707	259.38	-0.982871	-0.184294						152	-150.255	0.668	29.745	0.496141	0.868242
	74	71.565	0.566	251.565	-0.948683	-0.316229						153	-140.194	0.657	39.806	0.64019	0.768216
	75	61.189	0.972	241.189	-0.876214	-0.481922						154	-164.055	0.62	15.945	0.274714	0.961526
	76	82.235	0.944	262.235	-0.990831	-0.13511						155	-153.435	0.681	26.565	0.447213	0.894428
	77	71.565	0.813	251.565	-0.948683	-0.316229						156	-159.444	0.752	20.556	0.351123	0.936329
	78	58.57	0.879	238.57	-0.853278	-0.521456						157	-149.036	0.747	30.964	0.514499	0.857491
	79	87.397	0.951	267.397	-0.998968	-0.0454153						158	-139.764	0.719	40.236	0.645937	0.76339
	80	30.466	0.831	210.466	-0.507027	-0.86193						159	-153.435	0.691	26.565	0.447213	0.894428
	81	117.897	0.839	297.897	-0.88379	0.467884						160	-151.928	0.719	28.072	0.470581	0.882357
	82	72.646	0.714	252.646	-0.95448	-0.298275						161	-153.435	0.586	26.565	0.447213	0.894428
	83	78.69	1.069	258.69	-0.98058	-0.196117						162	-149.744	0.558	30.256	0.503864	0.863783
	84	93.814	0.627	273.814	-0.997785	0.0665177						163	-153.435	0.605	26.565	0.447213	0.894428
	85	20.556	0.705	200.556	-0.351123	-0.936329						164	-143.13	0.607	36.87	0.600001	0.799999
	86	80.538	0.745	260.538	-0.986395	-0.164393						165	-141.34	0.559	38.66	0.624698	0.780867
	87	97.125	0.699	277.125	-0.992278	0.124034						166	-147.995	0.809	32.005	0.529993	0.848002
	88	93.013	0.795	273.013	-0.998618	0.0525625						167	175.236	0.512	355.236	-0.0830517	0.996545
	89	40.236	0.727	220.236	-0.645937	-0.76339						168	-171.469	0.851	8.531	0.148344	0.988936
	90	66.801	0.651	246.801	-0.919142	-0.393926						169	-158.962	0.623	21.038	0.358987	0.933343
	91	50.194	0.656	230.194	-0.768216	-0.64019						170	-127.875	0.486	52.125	0.789352	0.613941
	92	68.749	0.854	248.749	-0.932002	-0.362454						171	-175.601	0.556	4.399	0.0767016	0.997054
	93	83.29	0.731	263.29	-0.99315	-0.116844						172	-163.61	0.755	16.39	0.282174	0.959363
	94	77.471	0.783	257.471	-0.976186	-0.216934						173	169.992	0.735	349.992	-0.173786	0.984783
	95	42.51	0.704	222.51	-0.675719	-0.737159						174	176.424	0.706	356.424	-0.0623725	0.998053
	96	45	0.774	225	-0.707107	-0.707107						175	-158.199	0.688	21.801	0.371384	0.928479
	97	50.194	0.673	230.194	-0.768216	-0.64019						176	-149.744	0.61	30.256	0.503864	0.863783
	98	50.194	0.668	230.194	-0.768216	-0.64019						177	-153.435	0.681	26.565	0.447213	0.894428
	99	59.036	0.763	239.036	-0.857491	-0.514499						178	-135	0.505	45	0.707107	0.707107
	100	108.435	0.66	288.435	-0.948683	0.316229						179	-147.995	0.793	32.005	0.529993	0.848002
	101	93.013	0.783	273.013	-0.998618	0.0525625						180	-135	0.708	45	0.707107	0.707107
	102	90	0.653	270	-1	-1.83772e-16						181	-139.399	0.409	40.601	0.650787	0.75926
	103	87.138	0.868	267.138	-0.998753	-0.0499306						182	-135	0.603	45	0.707107	0.707107
	104	66.371	0.76	246.371	-0.91616	-0.400813						183	-168.69	0.426	11.31	0.196117	0.98058
	105	72.897	0.558	252.897	-0.955778	-0.29409						184	-150.945	0.439	29.055	0.485649	0.874154
	106	59.931	0.95	239.931	-0.865423	-0.501043						185	-119.745	0.333	60.255	0.868242	0.496141
	107	66.371	0.737	246.371	-0.91616	-0.400813						186	-146.31	0.464	33.69	0.554699	0.832051
	108	47.291	0.775	227.291	-0.734808	-0.678275						187	-149.036	0.497	30.964	0.514499	0.857491
	109	93.366	0.711	273.366	-0.998275	0.058714						188	-155.225	0.6	24.775	0.419056	0.90796
	110	47.291	0.734	227.291	-0.734808	-0.678275						189	-116.565	0.648	63.435	0.894428	0.447213
	111	86.424	0.682	266.424	-0.998053	-0.0623725						190	-131.186	0.453	48.814	0.752576	0.658506
	112	72.646	0.692	252.646	-0.95448	-0.298275						191	-161.565	0.398	18.435	0.316229	0.948683
	113	70.56	0.745	250.56	-0.942991	-0.33282						192	-163.61	0.755	16.39	0.282174	0.959363
	114	76.759	0.775	256.759	-0.973415	-0.229047						193	-159.775	0.873	20.225	0.345708	0.938342
	115	75.069	0.658	255.069	-0.966237	-0.257656						194	-151.928	0.705	28.072	0.470581	0.882357
	116	68.749	0.823	248.749	-0.932002	-0.362454						195	-150.255	0.707	29.745	0.496141	0.868242
	117	110.225	0.831	290.225	-0.938342	0.345708	0.772231					196	-139.764	0.737	40.236	0.645937	0.76339
												197	-147.265	0.721	32.735	0.540754	0.841181
1.2	1	54.462	0.713	234.462	-0.81373	-0.581243		avg Sine	avg Cosine			198	-109.654	0.621	70.346	0.941741	0.336339
	2	72.646	0.728	252.646	-0.95448	-0.298275		-0.854913	-0.432593			199	180	0.394	360	-2.4503e-16	1
	3	82.405	0.633	262.405	-0.991227	-0.13217		r	0.95813	16.7578		200	175.236	0.512	355.236	-0.0830517	0.996545
	4	79.216	0.894	259.216	-0.98234	-0.187107		sin	cos			201	-149.036	0.742	30.964	0.514499	0.857491
	5	96.34	0.769	276.34	-0.993884	0.110428		-0.892272	-0.451498			202	-161.565	0.509	18.435	0.316229	0.948683
	6	66.801	0.651	246.801	-0.919142	-0.393926		theta	63.1602			203	-116.565	0.638	63.435	0.894428	0.447213
	7	57.265	0.693	237.265	-0.841181	-0.540754						204	-123.69	0.614	56.31	0.832051	0.554699
	8	40.601	0.805	220.601	-0.650787	-0.75926		mean angle	243.16			205	-176.634	0.725	3.366	0.058714	0.998275
	9	32.735	0.697	212.735	-0.540754	-0.841181						206	98.13	0.594	278.13	-0.98995	0.14142
	10	70.346	0.617	250.346	-0.941741	-0.336339						207	-155.225	0.601	24.775	0.419056	0.90796
	11	71.565	0.678	251.565	-0.948683	-0.316229						208	-159.444	0.364	20.556	0.351123	0.936329
	12	20.556	0.723	200.556	-0.351123	-0.936329						209	-150.255	0.707	29.745	0.496141	0.868242
	13	47.121	0.824	227.121	-0.732792	-0.680452						210	-140.906	0.865	39.094	0.630595	0.776112
	14	49.399	0.785	229.399	-0.75926	-0.650787						211	-175.03	0.983	4.97	0.0866341	0.99624
	15	55.305	0.658	235.305	-0.822194	-0.569208						212	-139.399	0.393	40.601	0.650787	0.75926
	16	40.914	0.855	220.914	-0.654925	-0.755693						213	-126.87	0.401	53.13	0.799999	0.600001
	17	70.56	0.75	250.56	-0.942991	-0.33282						214	-154.983	0.687	25.017	0.422887	0.906182
	18	51.843	0.767	231.843	-0.786321	-0.617818						215	-151.39	0.553	28.61	0.478845	0.877899
	19	53.746	0.77	233.746	-0.806403	-0.591366						216	-130.601	0.39	49.399	0.75926	0.650787
	20	57.265	0.726	237.265	-0.841181	-0.540754						217	-160.56	0.775	19.44	0.33282	0.942991
	21	69.146	0.931	249.146	-0.934491	-0.355988						218	-142.431	0.716	37.569	0.609716	0.79262
	22	57.995	0.811	237.995	-0.848002	-0.529993						219	-146.31	0.305	33.69	0.554699	0.832051
	23	49.764	0.744	229.764	-0.76339	-0.645937						220	-140.711	0.627	39.289	0.633232	0.773962
	24	5.711	0.87	185.711	-0.0995108	-0.995036						221	-162.897	0.556	17.103	0.29409	0.955778
	25	67.166	0.858	247.166	-0.921633	-0.388063						222	-149.036	0.519	30.964	0.514499	0.857491
	26	47.291	0.744	227.291	-0.734808	-0.678275						223	174.806	0.491	354.806	-0.0905283	0.995894
	27	46.848	0.904	226.848	-0.729542	-0.683936						224	-129.289	0.612	50.711	0.773962	0.633232
	28	45	0.964	225	-0.707107	-0.707107						225	-142.125	0.473	37.875	0.613941	0.789352
	29	57.995	0.804	237.995	-0.848002	-0.529993						226	-139.764	0.68	40.236	0.645937	0.76339
	30	57.095	0.875	237.095	-0.839572	-0.543248						227	-151.699	0.624	28.301	0.474104	0.880469
	31	47.121	0.814	227.121	-0.732792	-0.680452						228	-165.069	0.656	14.931	0.257656	0.966237
	32	66.371	0.731	246.371	-0.91616	-0.400813						229	-160.56	0.772	19.44	0.33282	0.942991
	33	43.025	0.874	223.025	-0.682317	-0.731056						230	-158.962	0.596	21.038	0.358987	0.933343
	34	40.236	0.736	220.236	-0.645937	-0.76339						231	-151.699	0.649	28.301	0.474104	0.880469
	35	60.945	0.839	240.945	-0.874154	-0.485649						232	-135	0.61	45	0.707107	0.707107
	36	98.13	0.621	278.13	-0.98995	0.14142						233	-142.125	0.492	37.875	0.613941	0.789352
	37	76.608	0.93	256.608	-0.972808	-0.231612						234	-151.928	0.705	28.072	0.470581	0.882357
	38	86.82	0.74	266.82	-0.99846	-0.055473						235	-112.62	0.53	67.38	0.923076	0.384618
	39	18.435	0.674	198.435	-0.316229	-0.948683						236	-139.764	0.725	40.236	0.645937	0.76339
	40	53.973	0.571	233.973	-0.80874	-0.588166						237	-157.62	0.755	22.38	0.380748	0.924679
	41	69.444	0.71	249.444	-0.936329	-0.351123						238	164.745	0.481	344.745	-0.263115	0.964764
	42	33.69	0.765	213.69	-0.554699	-0.832051						239	-165.964	0.512	14.036	0.242532	0.970144
	43	56.31	0.929	236.31	-0.832051	-0.554699						240	-170.538	0.499	9.462	0.164393	0.986395
	44	10.62	0.705	190.62	-0.184294	-0.982871						241	-153.435	0.586	26.565	0.447213	0.894428
	45	70.346	0.656	250.346	-0.941741	-0.336339						242	-155.556	0.524	24.444	0.413804	0.910366
	46	59.036	0.757	239.036	-0.857491	-0.514499						243	-163.61	0.768	16.39	0.282174	0.959363
	47	53.746	0.792	233.746	-0.806403	-0.591366						244	175.601	0.565	355.601	-0.0767016	0.997054
	48	79.992	0.724	259.992	-0.984783	-0.173786						245	-154.799	0.8	25.201	0.425795	0.90482
	49	53.13	0.636	233.13	-0.799999	-0.600001						246	-153.435	0.677	26.565	0.447213	0.894428
	50	64.799	0.8	244.799	-0.90482	-0.425795						247	-131.186	0.474	48.814	0.752576	0.658506
	51	45	0.904	225	-0.707107	-0.707107						248	-150.255	0.687	29.745	0.496141	0.868242
	52	76.759	0.758	256.759	-0.973415	-0.229047						249	-151.39	0.526	28.61	0.478845	0.877899
	53	64.654	0.897	244.654	-0.903739	-0.428084						250	-146.31	0.458	33.69	0.554699	0.832051
	54	74.055	0.644	254.055	-0.961526	-0.274714						251	-157.38	0.544	22.62	0.384618	0.923076
	55	83.66	0.757	263.66	-0.993884	-0.110428						252	-163.301	0.448	16.699	0.287344	0.957828
	56	71.565	0.926	251.565	-0.948683	-0.316229						253	-141.34	0.522	38.66	0.624698	0.780867
	57	63.435	0.743	243.435	-0.894428	-0.447213						254	-158.199	0.688	21.801	0.371384	0.928479
	58	53.616	1.017	233.616	-0.805059	-0.593194						255	-164.745	0.492	15.255	0.263115	0.964764
	59	60.642	0.789	240.642	-0.871573	-0.490265						256	-142.125	0.482	37.875	0.613941	0.789352
	60	70.56	0.791	250.56	-0.942991	-0.33282						257	-147.265	0.718	32.735	0.540754	0.841181
	61	100.008	0.769	280.008	-0.984783	0.173786						258	-157.62	0.793	22.38	0.380748	0.924679
	62	70.56	0.773	250.56	-0.942991	-0.33282						259	-145.008	0.558	34.992	0.573462	0.819232
	63	96.71	0.743	276.71	-0.99315	0.116844						260	-168.69	0.652	11.31	0.196117	0.98058
	64	50.194	0.676	230.194	-0.768216	-0.64019						261	-138.013	0.565	41.987	0.668962	0.743297
	65	64.983	0.673	244.983	-0.906182	-0.422887						262	-145.305	0.682	34.695	0.569208	0.822194
	66	67.166	0.878	247.166	-0.921633	-0.388063						263	-146.31	0.467	33.69	0.554699	0.832051
	67	45	0.673	225	-0.707107	-0.707107						264	-102.529	0.414	77.471	0.976186	0.216934
	68	43.152	0.934	223.152	-0.683936	-0.729542						265	-120.964	0.508	59.036	0.857491	0.514499
	69	58.57	0.917	238.57	-0.853278	-0.521456						266	-156.371	0.726	23.629	0.400813	0.91616
	70	68.749	0.823	248.749	-0.932002	-0.362454						267	-141.34	0.562	38.66	0.624698	0.780867
	71	59.534	0.84	239.534	-0.86193	-0.507027						268	140.194	0.319	320.194	-0.64019	0.768216
	72	65.225	0.629	245.225	-0.90796	-0.419056						269	-120.964	0.515	59.036	0.857491	0.514499
	73	63.435	0.677	243.435	-0.894428	-0.447213						270	-148.392	0.621	31.608	0.524105	0.851654
	74	57.095	0.872	237.095	-0.839572	-0.543248						271	-167.905	0.62	12.095	0.209533	0.977802
	75	90	0.696	270	-1	-1.83772e-16						272	-68.962	0.568	111.038	0.933343	-0.358987
	76	55.305	0.682	235.305	-0.822194	-0.569208						273	-144.462	0.752	35.538	0.581243	0.81373
	77	55.491	0.859	235.491	-0.824037	-0.566536						274	-71.565	0.502	108.435	0.948683	-0.316229
	78	86.424	0.671	266.424	-0.998053	-0.0623725						275	126.87	0.626	306.87	-0.799999	0.600001
	79	63.435	0.591	243.435	-0.894428	-0.447213						276	-131.987	0.565	48.013	0.743297	0.668962
	80	64.799	0.802	244.799	-0.90482	-0.425795						277	-135	0.535	45	0.707107	0.707107
	81	63.435	0.845	243.435	-0.894428	-0.447213						278	-74.055	0.597	105.945	0.961526	-0.274714
	82	81.87	0.888	261.87	-0.98995	-0.14142						279	-149.036	0.484	30.964	0.514499	0.857491
	83	73.301	0.872	253.301	-0.957828	-0.287344						280	-84.806	0.48	95.194	0.995894	-0.0905283
	84	66.371	0.73	246.371	-0.91616	-0.400813						281	-119.055	0.405	60.945	0.874154	0.485649
	85	96.71	0.705	276.71	-0.99315	0.116844						282	-142.125	0.501	37.875	0.613941	0.789352
	86	57.265	0.717	237.265	-0.841181	-0.540754						283	-126.87	0.426	53.13	0.799999	0.600001
	87	23.629	0.77	203.629	-0.400813	-0.91616						284	-149.036	0.484	30.964	0.514499	0.857491
	88	67.166	0.916	247.166	-0.921633	-0.388063						285	-139.399	0.385	40.601	0.650787	0.75926
	89	63.435	0.743	243.435	-0.894428	-0.447213						286	-157.38	0.583	22.62	0.384618	0.923076
	90	82.405	0.671	262.405	-0.991227	-0.13217						287	-146.31	0.614	33.69	0.554699	0.832051
	91	64.654	0.89	244.654	-0.903739	-0.428084						288	-153.435	0.662	26.565	0.447213	0.894428
	92	66.038	0.839	246.038	-0.913815	-0.406131						289	-138.013	0.574	41.987	0.668962	0.743297
	93	60.255	0.682	240.255	-0.868242	-0.496141						290	-149.036	0.497	30.964	0.514499	0.857491
	94	46.975	0.9	226.975	-0.731056	-0.682317						291	171.254	0.547	351.254	-0.152054	0.988372
	95	56.31	0.608	236.31	-0.832051	-0.554699						292	-135	0.431	45	0.707107	0.707107
	96	68.199	0.886	248.199	-0.928479	-0.371384						293	-175.914	0.584	4.086	0.0712537	0.997458
	97	68.199	0.67	248.199	-0.928479	-0.371384						294	168.69	0.432	348.69	-0.196117	0.98058	0.641612
	98	69.444	0.723	249.444	-0.936329	-0.351123
	99	64.983	0.737	244.983	-0.906182	-0.422887					1.2	1	-17.103	0.558	162.897	0.29409	-0.955778		avg Sine	avg Cosine
	100	57.265	0.709	237.265	-0.841181	-0.540754						2	-166.759	0.713	13.241	0.229047	0.973415		0.780172	0.388961
	101	58.57	0.884	238.57	-0.853278	-0.521456						3	180	0.639	360	-2.4503e-16	1		r	0.871757	30.0183
	102	55.008	0.524	235.008	-0.819232	-0.573462						4	-156.801	0.655	23.199	0.393926	0.919142		sin	cos
	103	68.199	0.904	248.199	-0.928479	-0.371384						5	-121.608	0.65	58.392	0.851654	0.524105		0.894943	0.446181
	104	66.038	0.826	246.038	-0.913815	-0.406131						6	176.987	0.838	356.987	-0.0525625	0.998618		theta	63.5011
	105	87.397	0.939	267.397	-0.998968	-0.0454153						7	-128.66	0.557	51.34	0.780867	0.624698
	106	80.538	0.789	260.538	-0.986395	-0.164393						8	-144.462	0.719	35.538	0.581243	0.81373		mean angle	63.5011
	107	71.565	0.674	251.565	-0.948683	-0.316229						9	-131.987	0.584	48.013	0.743297	0.668962
	108	49.086	0.835	229.086	-0.755693	-0.654925						10	-120.256	0.61	59.744	0.863783	0.503864
	109	54.162	0.957	234.162	-0.810676	-0.585495						11	-123.69	0.776	56.31	0.832051	0.554699
	110	63.435	0.927	243.435	-0.894428	-0.447213						12	-141.71	1	38.29	0.619642	0.784885
	111	26.565	0.655	206.565	-0.447213	-0.894428						13	-142.431	0.699	37.569	0.609716	0.79262
	112	23.629	0.75	203.629	-0.400813	-0.91616						14	-120.964	0.497	59.036	0.857491	0.514499
	113	65.225	0.616	245.225	-0.90796	-0.419056						15	-118.301	0.635	61.699	0.880469	0.474104
	114	42.51	0.673	222.51	-0.675719	-0.737159						16	180	0.753	360	-2.4503e-16	1
	115	53.13	0.642	233.13	-0.799999	-0.600001						17	-123.69	0.603	56.31	0.832051	0.554699
	116	45	0.763	225	-0.707107	-0.707107						18	158.199	0.675	338.199	-0.371384	0.928479
	117	52.595	0.88	232.595	-0.794362	-0.607445						19	-131.634	0.524	48.366	0.747404	0.66437
	118	60.255	0.675	240.255	-0.868242	-0.496141						20	-129.289	0.595	50.711	0.773962	0.633232
	119	42.879	0.835	222.879	-0.680452	-0.732792						21	-135	0.613	45	0.707107	0.707107
	120	60.642	0.814	240.642	-0.871573	-0.490265						22	-101.31	0.421	78.69	0.98058	0.196117
	121	63.435	0.775	243.435	-0.894428	-0.447213						23	-135	0.663	45	0.707107	0.707107
	122	57.995	0.792	237.995	-0.848002	-0.529993						24	-90	0.426	90	1	6.12574e-17
	123	68.749	0.809	248.749	-0.932002	-0.362454						25	-139.764	0.725	40.236	0.645937	0.76339
	124	74.055	0.63	254.055	-0.961526	-0.274714						26	-111.801	0.657	68.199	0.928479	0.371384
	125	35.538	0.713	215.538	-0.581243	-0.81373						27	-140.711	0.625	39.289	0.633232	0.773962
	126	78.69	0.652	258.69	-0.98058	-0.196117						28	-123.69	0.736	56.31	0.832051	0.554699
	127	62.103	0.814	242.103	-0.88379	-0.467884						29	-120.256	0.592	59.744	0.863783	0.503864
	128	29.358	0.821	209.358	-0.490265	-0.871573						30	-120.256	0.611	59.744	0.863783	0.503864
	129	40.601	0.775	220.601	-0.650787	-0.75926						31	-130.601	0.787	49.399	0.75926	0.650787
	130	55.491	0.811	235.491	-0.824037	-0.566536						32	-105.945	0.934	74.055	0.961526	0.274714
	131	36.254	0.804	216.254	-0.591366	-0.806403						33	-122.471	0.575	57.529	0.843663	0.536873
	132	63.435	0.655	243.435	-0.894428	-0.447213						34	-127.569	0.71	52.431	0.79262	0.609716
	133	63.435	0.845	243.435	-0.894428	-0.447213						35	-107.354	0.718	72.646	0.95448	0.298275
	134	55.62	0.969	235.62	-0.825311	-0.564679						36	-113.629	0.744	66.371	0.91616	0.400813
	135	75.069	0.689	255.069	-0.966237	-0.257656						37	-126.87	0.65	53.13	0.799999	0.600001
	136	66.038	0.871	246.038	-0.913815	-0.406131						38	-122.735	0.717	57.265	0.841181	0.540754
	137	58.57	0.899	238.57	-0.853278	-0.521456						39	-131.634	0.513	48.366	0.747404	0.66437
	138	60.642	0.768	240.642	-0.871573	-0.490265						40	-111.801	0.433	68.199	0.928479	0.371384
	139	58.57	0.875	238.57	-0.853278	-0.521456						41	165.964	0.369	345.964	-0.242532	0.970144
	140	57.995	0.796	237.995	-0.848002	-0.529993						42	-115.017	0.718	64.983	0.906182	0.422887
	141	69.775	0.868	249.775	-0.938342	-0.345708						43	-102.995	0.544	77.005	0.97439	0.224866
	142	67.166	0.854	247.166	-0.921633	-0.388063						44	175.601	0.544	355.601	-0.0767016	0.997054
	143	56.31	0.753	236.31	-0.832051	-0.554699						45	-122.471	0.548	57.529	0.843663	0.536873
	144	37.569	0.687	217.569	-0.609716	-0.79262						46	-116.565	0.54	63.435	0.894428	0.447213
	145	58.392	0.646	238.392	-0.851654	-0.524105						47	-120.964	0.753	59.036	0.857491	0.514499
	146	62.241	0.89	242.241	-0.884914	-0.465754						48	-129.289	0.616	50.711	0.773962	0.633232
	147	62.103	0.833	242.103	-0.88379	-0.467884						49	-97.125	0.689	82.875	0.992278	0.124034
	148	30.964	0.738	210.964	-0.514499	-0.857491						50	-109.654	0.615	70.346	0.941741	0.336339
	149	81.469	0.866	261.469	-0.988936	-0.148344						51	-132.51	0.695	47.49	0.737159	0.675719
	150	52.431	0.721	232.431	-0.79262	-0.609716						52	-94.399	0.585	85.601	0.997054	0.0767016
	151	68.962	0.612	248.962	-0.933343	-0.358987						53	-115.017	0.705	64.983	0.906182	0.422887
	152	22.38	0.778	202.38	-0.380748	-0.924679						54	169.695	0.462	349.695	-0.178888	0.983869
	153	57.995	0.799	237.995	-0.848002	-0.529993						55	-116.565	0.654	63.435	0.894428	0.447213
	154	61.928	0.749	241.928	-0.882357	-0.470581						56	-111.801	0.44	68.199	0.928479	0.371384
	155	54.462	0.744	234.462	-0.81373	-0.581243						57	180	0.369	360	-2.4503e-16	1
	156	60.945	0.876	240.945	-0.874154	-0.485649						58	-93.013	0.797	86.987	0.998618	0.0525625
	157	69.775	0.854	249.775	-0.938342	-0.345708						59	-153.435	0.368	26.565	0.447213	0.894428
	158	70.71	0.886	250.71	-0.943859	-0.33035						60	-115.017	0.718	64.983	0.906182	0.422887
	159	57.265	0.706	237.265	-0.841181	-0.540754						61	-100.62	0.721	79.38	0.982871	0.184294
	160	59.534	0.847	239.534	-0.86193	-0.507027						62	-108.435	0.786	71.565	0.948683	0.316229
	161	63.435	0.775	243.435	-0.894428	-0.447213						63	-132.879	0.795	47.121	0.732792	0.680452
	162	45	0.794	225	-0.707107	-0.707107						64	-93.576	0.668	86.424	0.998053	0.0623725
	163	78.111	0.827	258.111	-0.978549	-0.206016						65	-116.565	0.572	63.435	0.894428	0.447213
	164	48.013	0.563	228.013	-0.743297	-0.668962						66	160.56	0.777	340.56	-0.33282	0.942991
	165	79.38	0.699	259.38	-0.982871	-0.184294						67	-106.39	0.768	73.61	0.959363	0.282174
	166	59.036	0.745	239.036	-0.857491	-0.514499						68	71.565	0.4	251.565	-0.948683	-0.316229
	167	57.995	0.799	237.995	-0.848002	-0.529993						69	-122.005	0.433	57.995	0.848002	0.529993
	168	63.435	0.857	243.435	-0.894428	-0.447213						70	-71.565	0.813	108.435	0.948683	-0.316229
	169	55.305	0.679	235.305	-0.822194	-0.569208						71	-131.987	0.595	48.013	0.743297	0.668962
	170	59.036	0.745	239.036	-0.857491	-0.514499						72	-94.086	0.597	85.914	0.997458	0.0712537
	171	71.565	0.674	251.565	-0.948683	-0.316229						73	-93.814	0.64	86.186	0.997785	0.0665177
	172	78.69	0.852	258.69	-0.98058	-0.196117						74	-120.256	0.592	59.744	0.863783	0.503864
	173	108.435	0.929	288.435	-0.948683	0.316229						75	-118.301	0.635	61.699	0.880469	0.474104
	174	78.111	0.855	258.111	-0.978549	-0.206016						76	-116.565	0.857	63.435	0.894428	0.447213
	175	53.13	0.88	233.13	-0.799999	-0.600001						77	-126.87	0.855	53.13	0.799999	0.600001
	176	60.642	0.782	240.642	-0.871573	-0.490265						78	-121.608	0.65	58.392	0.851654	0.524105
	177	57.529	0.58	237.529	-0.843663	-0.536873						79	-123.69	0.619	56.31	0.832051	0.554699
	178	50.906	0.9	230.906	-0.776112	-0.630595						80	-119.745	0.692	60.255	0.868242	0.496141
	179	67.62	0.778	247.62	-0.924679	-0.380748						81	-111.801	0.694	68.199	0.928479	0.371384
	180	62.241	0.915	242.241	-0.884914	-0.465754						82	-127.569	0.676	52.431	0.79262	0.609716
	181	55.491	0.799	235.491	-0.824037	-0.566536						83	180	0.37	360	-2.4503e-16	1
	182	70.56	0.777	250.56	-0.942991	-0.33282						84	-119.055	0.441	60.945	0.874154	0.485649
	183	56.31	0.761	236.31	-0.832051	-0.554699						85	0	0.426	180	1.22515e-16	-1
	184	51.843	0.781	231.843	-0.786321	-0.617818						86	131.186	0.452	311.186	-0.752576	0.658506
	185	71.565	0.539	251.565	-0.948683	-0.316229						87	-126.027	0.597	53.973	0.80874	0.588166
	186	68.199	0.725	248.199	-0.928479	-0.371384						88	-111.801	0.446	68.199	0.928479	0.371384
	187	64.799	0.788	244.799	-0.90482	-0.425795						89	-132.274	0.633	47.726	0.739936	0.672677
	188	63.435	0.768	243.435	-0.894428	-0.447213						90	-113.199	0.649	66.801	0.919142	0.393926
	189	71.565	0.79	251.565	-0.948683	-0.316229						91	-98.13	0.602	81.87	0.98995	0.14142
	190	74.476	0.796	254.476	-0.963518	-0.267642						92	-125.538	0.733	54.462	0.81373	0.581243
	191	47.291	0.743	227.291	-0.734808	-0.678275						93	-116.565	0.87	63.435	0.894428	0.447213
	192	56.31	0.764	236.31	-0.832051	-0.554699						94	-111.801	0.688	68.199	0.928479	0.371384
	193	53.13	1.037	233.13	-0.799999	-0.600001						95	-143.13	0.832	36.87	0.600001	0.799999
	194	53.13	0.619	233.13	-0.799999	-0.600001						96	-115.201	0.776	64.799	0.90482	0.425795
	195	97.125	0.687	277.125	-0.992278	0.124034						97	-115.201	0.8	64.799	0.90482	0.425795
	196	90	0.966	270	-1	-1.83772e-16						98	-115.346	0.896	64.654	0.903739	0.428084
	197	65.772	0.916	245.772	-0.91192	-0.410369						99	-116.565	0.699	63.435	0.894428	0.447213
	198	55.305	0.674	235.305	-0.822194	-0.569208						100	-77.905	0.613	102.095	0.977802	-0.209533
	199	70.56	0.786	250.56	-0.942991	-0.33282						101	-118.072	0.719	61.928	0.882357	0.470581
	200	50.194	0.665	230.194	-0.768216	-0.64019						102	-139.086	0.815	40.914	0.654925	0.755693
	201	64.983	0.699	244.983	-0.906182	-0.422887						103	-98.746	0.572	81.254	0.988372	0.152054
	202	24.444	0.522	204.444	-0.413804	-0.910366						104	-113.629	0.725	66.371	0.91616	0.400813
	203	64.799	0.832	244.799	-0.90482	-0.425795						105	-120.466	0.84	59.534	0.86193	0.507027
	204	93.013	0.824	273.013	-0.998618	0.0525625						106	-100.008	0.741	79.992	0.984783	0.173786
	205	86.186	0.657	266.186	-0.997785	-0.0665177						107	-96.71	0.731	83.29	0.99315	0.116844
	206	76.759	0.716	256.759	-0.973415	-0.229047						108	-110.225	0.876	69.775	0.938342	0.345708
	207	58.392	0.626	238.392	-0.851654	-0.524105						109	-115.201	0.8	64.799	0.90482	0.425795
	208	81.469	0.864	261.469	-0.988936	-0.148344						110	-98.13	0.918	81.87	0.98995	0.14142
	209	64.983	0.673	244.983	-0.906182	-0.422887						111	-99.462	0.747	80.538	0.986395	0.164393
	210	75.069	0.648	255.069	-0.966237	-0.257656						112	-78.69	0.838	101.31	0.98058	-0.196117
	211	68.199	0.707	248.199	-0.928479	-0.371384						113	-90	0.71	90	1	6.12574e-17
	212	69.444	0.701	249.444	-0.936329	-0.351123						114	-102.995	0.585	77.005	0.97439	0.224866
	213	70.346	0.651	250.346	-0.941741	-0.336339						115	-143.13	0.426	36.87	0.600001	0.799999
	214	77.905	0.613	257.905	-0.977802	-0.209533						116	-111.038	0.599	68.962	0.933343	0.358987
	215	70.56	0.759	250.56	-0.942991	-0.33282						117	-63.435	0.565	116.565	0.894428	-0.447213
	216	47.49	0.673	227.49	-0.737159	-0.675719						118	-116.565	0.667	63.435	0.894428	0.447213
	217	62.103	0.8	242.103	-0.88379	-0.467884						119	-113.629	0.737	66.371	0.91616	0.400813
	218	67.62	0.789	247.62	-0.924679	-0.380748						120	-126.87	0.426	53.13	0.799999	0.600001
	219	57.995	0.828	237.995	-0.848002	-0.529993						121	-105.524	0.8	74.476	0.963518	0.267642
	220	67.166	0.873	247.166	-0.921633	-0.388063						122	-17.354	0.71	162.646	0.298275	-0.95448
	221	62.103	0.813	242.103	-0.88379	-0.467884						123	-124.695	0.693	55.305	0.822194	0.569208
	222	77.005	0.603	257.005	-0.97439	-0.224866						124	-127.569	0.69	52.431	0.79262	0.609716
	223	65.225	0.623	245.225	-0.90796	-0.419056						125	85.914	0.597	265.914	-0.997458	-0.0712537
	224	63.435	0.845	243.435	-0.894428	-0.447213						126	-119.358	0.794	60.642	0.871573	0.490265
	225	26.565	0.864	206.565	-0.447213	-0.894428						127	-116.565	0.788	63.435	0.894428	0.447213
	226	52.125	0.978	232.125	-0.789352	-0.613941						128	-122.905	0.847	57.095	0.839572	0.543248
	227	96.34	0.787	276.34	-0.993884	0.110428						129	-104.036	0.854	75.964	0.970144	0.242532
	228	80.538	0.766	260.538	-0.986395	-0.164393						130	-100.008	0.747	79.992	0.984783	0.173786
	229	47.49	0.723	227.49	-0.737159	-0.675719						131	-93.366	0.725	86.634	0.998275	0.058714
	230	71.565	0.835	251.565	-0.948683	-0.316229						132	-112.834	0.868	67.166	0.921633	0.388063
	231	51.843	0.773	231.843	-0.786321	-0.617818						133	-98.973	0.803	81.027	0.987762	0.155969
	232	78.111	0.82	258.111	-0.978549	-0.206016						134	-137.49	0.683	42.51	0.675719	0.737159
	233	66.801	0.673	246.801	-0.919142	-0.393926						135	-85.236	0.513	94.764	0.996545	-0.0830517
	234	74.476	0.782	254.476	-0.963518	-0.267642						136	-119.745	0.655	60.255	0.868242	0.496141
	235	48.814	0.895	228.814	-0.752576	-0.658506						137	-103.241	0.727	76.759	0.973415	0.229047
	236	83.66	0.789	263.66	-0.993884	-0.110428						138	-81.254	0.546	98.746	0.988372	-0.152054
	237	47.49	0.695	227.49	-0.737159	-0.675719						139	-128.66	0.816	51.34	0.780867	0.624698
	238	60.642	0.781	240.642	-0.871573	-0.490265						140	-135	0.653	45	0.707107	0.707107
	239	48.366	0.484	228.366	-0.747404	-0.66437						141	-113.199	0.642	66.801	0.919142	0.393926
	240	109.44	0.75	289.44	-0.942991	0.33282						142	-138.013	0.533	41.987	0.668962	0.743297
	241	93.18	0.798	273.18	-0.99846	0.055473						143	-90	0.597	90	1	6.12574e-17
	242	0	0.852	180	1.22515e-16	-1						144	-98.531	0.83	81.469	0.988936	0.148344
	243	47.291	0.743	227.291	-0.734808	-0.678275						145	-120.256	0.572	59.744	0.863783	0.503864
	244	98.531	0.872	278.531	-0.988936	0.148344						146	-100.784	0.925	79.216	0.98234	0.187107
	245	90	0.582	270	-1	-1.83772e-16						147	-119.745	0.682	60.255	0.868242	0.496141
	246	86.634	0.728	266.634	-0.998275	-0.058714						148	-92.862	0.88	87.138	0.998753	0.0499306
	247	57.529	0.543	237.529	-0.843663	-0.536873						149	-64.983	0.705	115.017	0.906182	-0.422887
	248	70.346	0.611	250.346	-0.941741	-0.336339						150	-83.991	0.814	96.009	0.994505	-0.104685
	249	65.225	0.584	245.225	-0.90796	-0.419056						151	-141.843	0.736	38.157	0.617818	0.786321
	250	74.476	0.804	254.476	-0.963518	-0.267642						152	-116.565	0.794	63.435	0.894428	0.447213
	251	81.027	0.808	261.027	-0.987762	-0.155969						153	-98.13	0.878	81.87	0.98995	0.14142
	252	69.444	0.733	249.444	-0.936329	-0.351123						154	-90	0.738	90	1	6.12574e-17
	253	64.799	0.776	244.799	-0.90482	-0.425795						155	-98.531	0.874	81.469	0.988936	0.148344
	254	52.431	0.679	232.431	-0.79262	-0.609716						156	-124.695	0.677	55.305	0.822194	0.569208
	255	63.435	0.661	243.435	-0.894428	-0.447213						157	-122.471	0.553	57.529	0.843663	0.536873
	256	86.424	0.682	266.424	-0.998053	-0.0623725						158	-97.595	0.645	82.405	0.991227	0.13217
	257	78.69	0.668	258.69	-0.98058	-0.196117						159	-105.945	0.638	74.055	0.961526	0.274714
	258	72.897	0.607	252.897	-0.955778	-0.29409						160	-127.405	0.912	52.595	0.794362	0.607445
	259	111.038	0.584	291.038	-0.933343	0.358987						161	-100.62	0.703	79.38	0.982871	0.184294
	260	87.138	0.866	267.138	-0.998753	-0.0499306						162	-86.186	0.611	93.814	0.997785	-0.0665177
	261	63.435	0.692	243.435	-0.894428	-0.447213						163	-120.466	0.84	59.534	0.86193	0.507027
	262	69.444	0.701	249.444	-0.936329	-0.351123						164	-140.711	0.593	39.289	0.633232	0.773962
	263	69.444	0.718	249.444	-0.936329	-0.351123						165	-116.565	0.883	63.435	0.894428	0.447213
	264	61.928	0.763	241.928	-0.882357	-0.470581						166	-85.914	0.626	94.086	0.997458	-0.0712537
	265	59.036	0.748	239.036	-0.857491	-0.514499						167	-90	0.511	90	1	6.12574e-17
	266	76.759	0.751	256.759	-0.973415	-0.229047						168	-100.008	0.752	79.992	0.984783	0.173786
	267	78.111	0.822	258.111	-0.978549	-0.206016						169	-115.017	0.705	64.983	0.906182	0.422887
	268	47.726	0.643	227.726	-0.739936	-0.672677						170	-127.569	0.739	52.431	0.79262	0.609716
	269	73.61	0.755	253.61	-0.959363	-0.282174						171	-102.095	0.591	77.905	0.977802	0.209533
	270	72.474	0.862	252.474	-0.95358	-0.301139						172	-90	0.639	90	1	6.12574e-17
	271	73.61	0.741	253.61	-0.959363	-0.282174						173	-116.565	0.584	63.435	0.894428	0.447213
	272	72.474	0.827	252.474	-0.95358	-0.301139						174	-93.576	0.711	86.424	0.998053	0.0623725
	273	86.634	0.726	266.634	-0.998275	-0.058714						175	-81.027	0.819	98.973	0.987762	-0.155969
	274	93.18	0.768	273.18	-0.99846	0.055473						176	-90	0.64	90	1	6.12574e-17
	275	67.166	0.87	247.166	-0.921633	-0.388063						177	-90	0.554	90	1	6.12574e-17
	276	72.474	0.849	252.474	-0.95358	-0.301139						178	-78.111	0.824	101.889	0.978549	-0.206016
	277	83.66	0.75	263.66	-0.993884	-0.110428	0.765675					179	-108.435	0.665	71.565	0.948683	0.316229
												180	-86.424	0.669	93.576	0.998053	-0.0623725
3.1	1	-142.595	0.903	37.405	0.607445	0.794362		avg Sine	avg Cosine			181	-116.565	0.667	63.435	0.894428	0.447213
	2	90	0.671	270	-1	-1.83772e-16		0.648835	0.562183			182	-111.038	0.588	68.962	0.933343	0.358987
	3	94.399	0.557	274.399	-0.997054	0.0767016		r	0.858508	31.6488		183	-126.027	0.579	53.973	0.80874	0.588166
	4	-76.608	0.914	103.392	0.972808	-0.231612		sin	cos			184	-95.194	0.472	84.806	0.995894	0.0905283
	5	-49.399	0.777	130.601	0.75926	-0.650787		0.75577	0.654837			185	-90	0.582	90	1	6.12574e-17
	6	-98.13	0.914	81.87	0.98995	0.14142		theta	49.0927			186	-141.34	0.546	38.66	0.624698	0.780867
	7	-102.265	0.99	77.735	0.977176	0.212434						187	-163.61	0.755	16.39	0.282174	0.959363
	8	-42.879	0.806	137.121	0.680452	-0.732792		mean angle	49.0927			188	-130.601	0.764	49.399	0.75926	0.650787
	9	-143.13	0.857	36.87	0.600001	0.799999						189	-121.608	0.65	58.392	0.851654	0.524105
	10	-61.189	0.981	118.811	0.876214	-0.481922						190	-70.346	0.607	109.654	0.941741	-0.336339
	11	-169.38	0.708	10.62	0.184294	0.982871						191	-123.69	0.614	56.31	0.832051	0.554699
	12	-116.565	0.891	63.435	0.894428	0.447213						192	-129.289	0.597	50.711	0.773962	0.633232
	13	-146.31	0.765	33.69	0.554699	0.832051						193	-111.801	0.699	68.199	0.928479	0.371384
	14	-48.013	0.575	131.987	0.743297	-0.668962						194	-138.013	0.592	41.987	0.668962	0.743297
	15	-130.914	0.8	49.086	0.755693	0.654925						195	-98.13	0.601	81.87	0.98995	0.14142	0.668513
	16	-104.744	0.837	75.256	0.967073	0.254501
	17	-124.509	0.833	55.491	0.824037	0.566536					1.3	1	-82.405	0.643	97.595	0.991227	-0.13217		avg Sine	avg Cosine
	18	-107.354	0.729	72.646	0.95448	0.298275						2	-147.995	0.419	32.005	0.529993	0.848002		0.650932	0.625803
	19	-119.249	1.21	60.751	0.872505	0.488606						3	-28.61	0.546	151.39	0.478845	-0.877899		r	0.902963	25.8878
	20	-135	0.73	45	0.707107	0.707107						4	-114.444	1.005	65.556	0.910366	0.413804		sin	cos
	21	-135	0.708	45	0.707107	0.707107						5	-146.31	0.583	33.69	0.554699	0.832051		0.720885	0.693055
	22	-119.745	0.721	60.255	0.868242	0.496141						6	-153.435	0.572	26.565	0.447213	0.894428		theta	46.1276
	23	-64.799	0.792	115.201	0.90482	-0.425795						7	-145.008	0.524	34.992	0.573462	0.819232
	24	-151.928	0.72	28.072	0.470581	0.882357						8	-151.699	0.616	28.301	0.474104	0.880469		mean angle	46.1276
	25	-107.65	0.97	72.35	0.952926	0.303202						9	-104.036	0.524	75.964	0.970144	0.242532
	26	-111.801	0.902	68.199	0.928479	0.371384						10	-151.39	0.553	28.61	0.478845	0.877899
	27	-99.462	0.786	80.538	0.986395	0.164393						11	-156.801	0.649	23.199	0.393926	0.919142
	28	-146.31	0.762	33.69	0.554699	0.832051						12	-147.265	0.733	32.735	0.540754	0.841181
	29	-137.49	0.7	42.51	0.675719	0.737159						13	-133.264	1.005	46.736	0.728204	0.685361
	30	-113.199	0.629	66.801	0.919142	0.393926						14	158.199	0.467	338.199	-0.371384	0.928479
	31	-154.983	0.734	25.017	0.422887	0.906182						15	-137.726	0.655	42.274	0.672677	0.739936
	32	170.538	0.771	350.538	-0.164393	0.986395						16	-126.027	0.565	53.973	0.80874	0.588166
	33	169.38	0.698	349.38	-0.184294	0.982871						17	-141.34	0.568	38.66	0.624698	0.780867
	34	-59.036	0.753	120.964	0.857491	-0.514499						18	-148.392	0.658	31.608	0.524105	0.851654
	35	-126.87	0.662	53.13	0.799999	0.600001						19	-145.305	0.705	34.695	0.569208	0.822194
	36	-165.964	0.698	14.036	0.242532	0.970144						20	-153.435	0.673	26.565	0.447213	0.894428
	37	-112.249	0.971	67.751	0.925547	0.378632						21	-149.534	0.823	30.466	0.507027	0.86193
	38	-72.474	0.855	107.526	0.95358	-0.301139						22	-142.431	0.702	37.569	0.609716	0.79262
	39	-109.654	0.653	70.346	0.941741	0.336339						23	-145.491	0.859	34.509	0.566536	0.824037
	40	-128.66	0.818	51.34	0.780867	0.624698						24	-143.13	0.858	36.87	0.600001	0.799999
	41	-103.241	0.744	76.759	0.973415	0.229047						25	-143.13	0.852	36.87	0.600001	0.799999
	42	-116.565	0.753	63.435	0.894428	0.447213						26	-129.806	0.664	50.194	0.768216	0.64019
	43	-135	0.896	45	0.707107	0.707107						27	-135	0.492	45	0.707107	0.707107
	44	-95.711	0.857	84.289	0.995036	0.0995108						28	-140.194	0.665	39.806	0.64019	0.768216
	45	-135	0.685	45	0.707107	0.707107						29	-156.038	0.839	23.962	0.406131	0.913815
	46	-139.764	0.729	40.236	0.645937	0.76339						30	-140.194	0.665	39.806	0.64019	0.768216
	47	-143.13	0.667	36.87	0.600001	0.799999						31	-141.843	0.758	38.157	0.617818	0.786321
	48	-132.51	0.715	47.49	0.737159	0.675719						32	-142.595	0.889	37.405	0.607445	0.794362
	49	-126.254	0.807	53.746	0.806403	0.591366						33	-138.013	0.572	41.987	0.668962	0.743297
	50	-119.358	0.782	60.642	0.871573	0.490265						34	-153.435	0.572	26.565	0.447213	0.894428
	51	-125.218	0.875	54.782	0.816964	0.576689						35	-143.746	0.761	36.254	0.591366	0.806403
	52	-141.843	0.75	38.157	0.617818	0.786321						36	155.556	0.483	335.556	-0.413804	0.910366
	53	-140.194	0.645	39.806	0.64019	0.768216						37	-147.995	0.784	32.005	0.529993	0.848002
	54	-172.875	0.701	7.125	0.124034	0.992278						38	-126.87	0.645	53.13	0.799999	0.600001
	55	-154.983	0.724	25.017	0.422887	0.906182						39	-145.305	0.697	34.695	0.569208	0.822194
	56	-145.305	0.662	34.695	0.569208	0.822194						40	-141.843	0.767	38.157	0.617818	0.786321
	57	-139.399	0.776	40.601	0.650787	0.75926						41	-151.699	0.636	28.301	0.474104	0.880469
	58	-137.121	0.814	42.879	0.680452	0.732792						42	-176.634	0.725	3.366	0.058714	0.998275
	59	-169.695	0.951	10.305	0.178888	0.983869						43	167.471	0.769	347.471	-0.216934	0.976186
	60	-126.384	1.007	53.616	0.805059	0.593194						44	171.254	0.56	351.254	-0.152054	0.988372
	61	-110.556	0.741	69.444	0.936329	0.351123						45	-143.973	0.585	36.027	0.588166	0.80874
	62	-67.751	1.05	112.249	0.925547	-0.378632						46	-142.125	0.477	37.875	0.613941	0.789352
	63	-141.34	0.553	38.66	0.624698	0.780867						47	-153.435	0.762	26.565	0.447213	0.894428
	64	-133.152	0.934	46.848	0.729542	0.683936						48	-150.945	0.867	29.055	0.485649	0.874154
	65	-98.531	0.861	81.469	0.988936	0.148344						49	-135	0.462	45	0.707107	0.707107
	66	-140.906	0.867	39.094	0.630595	0.776112						50	-161.565	0.539	18.435	0.316229	0.948683
	67	-149.036	0.784	30.964	0.514499	0.857491						51	-140.194	0.675	39.806	0.64019	0.768216
	68	-133.264	0.975	46.736	0.728204	0.685361						52	-139.764	0.73	40.236	0.645937	0.76339
	69	-118.301	0.648	61.699	0.880469	0.474104						53	180	0.511	360	-2.4503e-16	1
	70	-136.848	0.965	43.152	0.683936	0.729542						54	-164.476	0.775	15.524	0.267642	0.963518
	71	-49.764	0.739	130.236	0.76339	-0.645937						55	-158.199	0.675	21.801	0.371384	0.928479
	72	-139.764	0.727	40.236	0.645937	0.76339						56	-111.801	0.72	68.199	0.928479	0.371384
	73	-149.534	0.867	30.466	0.507027	0.86193						57	-146.31	0.764	33.69	0.554699	0.832051
	74	-144.462	0.725	35.538	0.581243	0.81373						58	-126.254	0.781	53.746	0.806403	0.591366
	75	-130.236	0.747	49.764	0.76339	0.645937						59	-119.745	0.694	60.255	0.868242	0.496141
	76	-83.991	0.814	96.009	0.994505	-0.104685						60	-149.534	0.847	30.466	0.507027	0.86193
	77	-131.424	0.947	48.576	0.749834	0.661626						61	-144.462	0.736	35.538	0.581243	0.81373
	78	-122.735	0.709	57.265	0.841181	0.540754						62	-125.538	0.733	54.462	0.81373	0.581243
	79	-128.66	0.838	51.34	0.780867	0.624698						63	-90	0.554	90	1	6.12574e-17
	80	-123.69	0.768	56.31	0.832051	0.554699						64	-57.529	0.553	122.471	0.843663	-0.536873
	81	-118.811	0.999	61.189	0.876214	0.481922						65	-166.759	0.738	13.241	0.229047	0.973415
	82	-136.637	1.064	43.363	0.686618	0.727018						66	-125.218	0.886	54.782	0.816964	0.576689
	83	-169.992	0.735	10.008	0.173786	0.984783						67	-132.51	0.683	47.49	0.737159	0.675719
	84	-133.025	0.844	46.975	0.731056	0.682317						68	-135	0.602	45	0.707107	0.707107
	85	-125.838	0.926	54.162	0.810676	0.585495						69	-130.601	0.774	49.399	0.75926	0.650787
	86	-169.509	1.145	10.491	0.182081	0.983284						70	-119.745	0.655	60.255	0.868242	0.496141
	87	-142.595	0.909	37.405	0.607445	0.794362						71	-145.305	0.693	34.695	0.569208	0.822194
	88	155.376	1.137	335.376	-0.416662	0.909062						72	-123.69	0.634	56.31	0.832051	0.554699
	89	-176.987	0.827	3.013	0.0525625	0.998618						73	-144.462	0.702	35.538	0.581243	0.81373
	90	-123.69	0.748	56.31	0.832051	0.554699						74	-132.51	0.696	47.49	0.737159	0.675719
	91	-136.848	0.965	43.152	0.683936	0.729542						75	-147.265	0.697	32.735	0.540754	0.841181
	92	-129.472	0.938	50.528	0.771935	0.635701						76	-114.444	0.522	65.556	0.910366	0.413804
	93	-135	0.532	45	0.707107	0.707107						77	-130.236	0.716	49.764	0.76339	0.645937
	94	-141.843	0.764	38.157	0.617818	0.786321						78	-147.265	0.701	32.735	0.540754	0.841181
	95	-158.199	0.692	21.801	0.371384	0.928479						79	-151.928	0.718	28.072	0.470581	0.882357
	96	-122.735	0.717	57.265	0.841181	0.540754						80	-95.711	0.456	84.289	0.995036	0.0995108
	97	-162.474	0.867	17.526	0.301139	0.95358						81	-104.036	0.558	75.964	0.970144	0.242532
	98	-142.125	0.963	37.875	0.613941	0.789352						82	-116.565	0.381	63.435	0.894428	0.447213
	99	-160.56	0.795	19.44	0.33282	0.942991						83	173.66	0.372	353.66	-0.110428	0.993884
	100	-127.304	1.138	52.696	0.795431	0.606044						84	-161.565	0.404	18.435	0.316229	0.948683
	101	-128.66	0.832	51.34	0.780867	0.624698						85	-151.699	0.629	28.301	0.474104	0.880469
	102	-105.945	0.606	74.055	0.961526	0.274714						86	-165.964	0.513	14.036	0.242532	0.970144
	103	-111.251	0.843	68.749	0.932002	0.362454						87	-119.745	0.661	60.255	0.868242	0.496141
	104	-151.189	0.981	28.811	0.481922	0.876214						88	-145.008	0.543	34.992	0.573462	0.819232
	105	-139.086	0.846	40.914	0.654925	0.755693						89	-122.471	0.572	57.529	0.843663	0.536873
	106	-96.009	0.812	83.991	0.994505	0.104685						90	-129.806	0.695	50.194	0.768216	0.64019
	107	-149.036	0.756	30.964	0.514499	0.857491						91	-126.87	0.659	53.13	0.799999	0.600001
	108	-154.799	0.781	25.201	0.425795	0.90482						92	-156.038	0.438	23.962	0.406131	0.913815
	109	-130.914	0.83	49.086	0.755693	0.654925						93	-138.366	0.513	41.634	0.66437	0.747404
	110	-135	0.949	45	0.707107	0.707107						94	-151.699	0.623	28.301	0.474104	0.880469
	111	-142.431	0.703	37.569	0.609716	0.79262						95	-144.462	0.719	35.538	0.581243	0.81373
	112	-149.036	0.756	30.964	0.514499	0.857491						96	-125.538	0.386	54.462	0.81373	0.581243
	113	-158.962	0.566	21.038	0.358987	0.933343						97	-101.31	0.666	78.69	0.98058	0.196117
	114	-132.709	0.754	47.291	0.734808	0.678275						98	-149.534	0.835	30.466	0.507027	0.86193
	115	-153.435	0.586	26.565	0.447213	0.894428						99	-135	0.582	45	0.707107	0.707107
	116	-150.255	0.711	29.745	0.496141	0.868242						100	-126.87	0.659	53.13	0.799999	0.600001
	117	-156.038	0.858	23.962	0.406131	0.913815						101	-124.695	0.674	55.305	0.822194	0.569208
	118	-169.695	0.476	10.305	0.178888	0.983869						102	-126.254	0.79	53.746	0.806403	0.591366
	119	-147.265	0.689	32.735	0.540754	0.841181						103	-145.491	0.827	34.509	0.566536	0.824037
	120	-96.71	0.728	83.29	0.99315	0.116844						104	-132.51	0.673	47.49	0.737159	0.675719
	121	-137.49	0.678	42.51	0.675719	0.737159						105	-125.218	0.898	54.782	0.816964	0.576689
	122	-143.13	0.858	36.87	0.600001	0.799999						106	-132.51	0.683	47.49	0.737159	0.675719
	123	-151.699	0.638	28.301	0.474104	0.880469						107	-116.565	0.959	63.435	0.894428	0.447213
	124	-144.162	0.937	35.838	0.585495	0.810676						108	-146.31	0.807	33.69	0.554699	0.832051
	125	-155.772	0.922	24.228	0.410369	0.91192						109	-153.435	0.768	26.565	0.447213	0.894428
	126	-152.241	0.929	27.759	0.465754	0.884914						110	-130.601	0.756	49.399	0.75926	0.650787
	127	-124.509	0.821	55.491	0.824037	0.566536						111	-122.735	0.736	57.265	0.841181	0.540754
	128	-135	1.084	45	0.707107	0.707107						112	-139.764	0.716	40.236	0.645937	0.76339
	129	-151.928	0.729	28.072	0.470581	0.882357						113	-118.301	0.643	61.699	0.880469	0.474104
	130	-148.392	0.676	31.608	0.524105	0.851654						114	-126.87	0.435	53.13	0.799999	0.600001
	131	-54.782	0.88	125.218	0.816964	-0.576689						115	-144.462	0.347	35.538	0.581243	0.81373
	132	-142.595	0.925	37.405	0.607445	0.794362						116	-160.017	0.49	19.983	0.341741	0.939794
	133	-137.726	0.61	42.274	0.672677	0.739936						117	-130.236	0.715	49.764	0.76339	0.645937
	134	-70.71	0.913	109.29	0.943859	-0.33035						118	-143.973	0.563	36.027	0.588166	0.80874
	135	-156.501	1.06	23.499	0.398733	0.917067						119	-149.036	0.524	30.964	0.514499	0.857491
	136	-130.236	0.71	49.764	0.76339	0.645937						120	-123.69	0.622	56.31	0.832051	0.554699
	137	-142.125	0.976	37.875	0.613941	0.789352						121	-100.008	0.735	79.992	0.984783	0.173786
	138	-149.036	0.966	30.964	0.514499	0.857491						122	-109.983	0.525	70.017	0.939794	0.341741
	139	-129.094	0.875	50.906	0.776112	0.630595						123	-135	0.753	45	0.707107	0.707107
	140	-129.472	0.923	50.528	0.771935	0.635701						124	-150.255	0.687	29.745	0.496141	0.868242
	141	-122.735	0.729	57.265	0.841181	0.540754						125	-139.764	0.704	40.236	0.645937	0.76339
	142	-135	0.944	45	0.707107	0.707107						126	-79.38	0.693	100.62	0.982871	-0.184294
	143	-95.194	0.972	84.806	0.995894	0.0905283						127	-154.983	0.705	25.017	0.422887	0.906182
	144	-78.232	1.021	101.768	0.978981	-0.203949						128	-153.435	0.667	26.565	0.447213	0.894428
	145	-128.66	0.814	51.34	0.780867	0.624698						129	-144.462	0.721	35.538	0.581243	0.81373
	146	-132.879	0.791	47.121	0.732792	0.680452	0.813007					130	-113.199	0.649	66.801	0.919142	0.393926
												131	-147.265	0.736	32.735	0.540754	0.841181
3.2	1	-158.199	0.926	21.801	0.371384	0.928479		avg Sine	avg Cosine			132	-141.843	0.77	38.157	0.617818	0.786321
	2	-160.017	0.977	19.983	0.341741	0.939794		0.710534	0.534452			133	-137.291	0.764	42.709	0.678275	0.734808
	3	165.964	0.878	345.964	-0.242532	0.970144		r	0.8891	27.7806		134	-112.62	0.534	67.38	0.923076	0.384618
	4	-119.055	0.859	60.945	0.874154	0.485649		sin	cos			135	-160.56	0.755	19.44	0.33282	0.942991
	5	-104.036	0.703	75.964	0.970144	0.242532		0.799162	0.601116			136	-131.186	0.452	48.814	0.752576	0.658506
	6	-151.189	0.983	28.811	0.481922	0.876214		theta	53.0501			137	-110.556	0.718	69.444	0.936329	0.351123
	7	-119.745	1.001	60.255	0.868242	0.496141						138	-114.775	0.617	65.225	0.90796	0.419056
	8	-150.945	0.877	29.055	0.485649	0.874154		mean angle	53.0501			139	-113.199	0.643	66.801	0.919142	0.393926
	9	172.569	0.988	352.569	-0.129332	0.991601						140	-142.125	0.464	37.875	0.613941	0.789352
	10	-125.538	0.75	54.462	0.81373	0.581243						141	-109.654	0.633	70.346	0.941741	0.336339
	11	-106.39	0.749	73.61	0.959363	0.282174						142	-116.565	0.775	63.435	0.894428	0.447213
	12	-98.973	0.84	81.027	0.987762	0.155969						143	-119.745	0.694	60.255	0.868242	0.496141
	13	-90	0.788	90	1	6.12574e-17						144	-140.194	0.684	39.806	0.64019	0.768216
	14	-94.086	0.618	85.914	0.997458	0.0712537						145	-137.726	0.633	42.274	0.672677	0.739936
	15	-86.82	0.767	93.18	0.99846	-0.055473						146	-132.274	0.613	47.726	0.739936	0.672677
	16	-108.435	0.694	71.565	0.948683	0.316229						147	-128.66	0.555	51.34	0.780867	0.624698
	17	-140.906	0.865	39.094	0.630595	0.776112						148	-151.699	0.655	28.301	0.474104	0.880469
	18	-139.764	0.719	40.236	0.645937	0.76339						149	-135	0.783	45	0.707107	0.707107
	19	-154.799	0.811	25.201	0.425795	0.90482						150	-116.565	0.565	63.435	0.894428	0.447213
	20	-128.66	0.827	51.34	0.780867	0.624698						151	-115.017	0.699	64.983	0.906182	0.422887
	21	-146.31	0.898	33.69	0.554699	0.832051						152	-132.51	0.704	47.49	0.737159	0.675719
	22	-111.801	1.161	68.199	0.928479	0.371384						153	-165.069	0.658	14.931	0.257656	0.966237
	23	-145.305	0.68	34.695	0.569208	0.822194						154	-135	0.733	45	0.707107	0.707107
	24	-125.538	0.724	54.462	0.81373	0.581243						155	-123.69	0.736	56.31	0.832051	0.554699
	25	-132.709	0.754	47.291	0.734808	0.678275						156	-129.289	0.613	50.711	0.773962	0.633232
	26	-127.569	0.71	52.431	0.79262	0.609716						157	-140.194	0.679	39.806	0.64019	0.768216
	27	157.62	0.789	337.62	-0.380748	0.924679						158	-147.265	0.685	32.735	0.540754	0.841181
	28	-147.095	0.874	32.905	0.543248	0.839572						159	-121.608	0.65	58.392	0.851654	0.524105
	29	-136.975	0.881	43.025	0.682317	0.731056						160	-153.435	0.679	26.565	0.447213	0.894428
	30	-100.008	0.756	79.992	0.984783	0.173786						161	180	0.469	360	-2.4503e-16	1
	31	-97.765	0.956	82.235	0.990831	0.13511						162	-103.241	0.73	76.759	0.973415	0.229047
	32	-71.565	0.825	108.435	0.948683	-0.316229						163	-155.225	0.61	24.775	0.419056	0.90796
	33	-140.194	1.013	39.806	0.64019	0.768216						164	-159.444	0.707	20.556	0.351123	0.936329
	34	-114.228	0.945	65.772	0.91192	0.410369						165	-165.069	0.665	14.931	0.257656	0.966237
	35	-59.534	0.846	120.466	0.86193	-0.507027						166	-135	0.462	45	0.707107	0.707107
	36	-128.991	1.131	51.009	0.777245	0.629198						167	-113.629	0.731	66.371	0.91616	0.400813
	37	-128.66	0.799	51.34	0.780867	0.624698						168	-142.431	0.699	37.569	0.609716	0.79262
	38	-61.928	0.719	118.072	0.882357	-0.470581						169	-143.973	0.591	36.027	0.588166	0.80874
	39	-158.629	1.035	21.371	0.364405	0.93124						170	-155.225	0.61	24.775	0.419056	0.90796
	40	-135	0.783	45	0.707107	0.707107						171	-132.709	0.763	47.291	0.734808	0.678275
	41	-137.291	0.754	42.709	0.678275	0.734808						172	150.255	0.687	330.255	-0.496141	0.868242
	42	-148.57	0.892	31.43	0.521456	0.853278						173	-138.366	0.513	41.634	0.66437	0.747404
	43	-132.51	0.716	47.49	0.737159	0.675719						174	-164.476	0.796	15.524	0.267642	0.963518
	44	-133.025	0.868	46.975	0.731056	0.682317						175	-130.236	0.725	49.764	0.76339	0.645937
	45	-122.905	0.839	57.095	0.839572	0.543248						176	-135	0.673	45	0.707107	0.707107
	46	-133.152	0.957	46.848	0.729542	0.683936						177	-137.49	0.685	42.51	0.675719	0.737159
	47	-133.025	0.882	46.975	0.731056	0.682317						178	-148.392	0.646	31.608	0.524105	0.851654
	48	-104.036	0.86	75.964	0.970144	0.242532						179	-153.435	0.762	26.565	0.447213	0.894428
	49	-138.814	0.907	41.186	0.658506	0.752576						180	162.897	0.603	342.897	-0.29409	0.955778
	50	-112.38	0.764	67.62	0.924679	0.380748						181	-109.654	0.617	70.346	0.941741	0.336339
	51	-78.111	0.825	101.889	0.978549	-0.206016						182	-122.735	0.694	57.265	0.841181	0.540754
	52	-68.199	0.937	111.801	0.928479	-0.371384						183	-140.194	0.347	39.806	0.64019	0.768216
	53	-99.462	0.776	80.538	0.986395	0.164393						184	-131.987	0.572	48.013	0.743297	0.668962
	54	-140.906	0.893	39.094	0.630595	0.776112						185	-126.027	0.571	53.973	0.80874	0.588166
	55	-95.194	0.941	84.806	0.995894	0.0905283						186	-146.31	0.78	33.69	0.554699	0.832051
	56	-130.914	0.839	49.086	0.755693	0.654925						187	-109.983	0.517	70.017	0.939794	0.341741
	57	-126.87	0.624	53.13	0.799999	0.600001						188	-109.983	0.467	70.017	0.939794	0.341741
	58	-135	1.004	45	0.707107	0.707107						189	-121.608	0.67	58.392	0.851654	0.524105
	59	-138.814	0.906	41.186	0.658506	0.752576						190	-51.843	0.761	128.157	0.786321	-0.617818
	60	-93.013	0.826	86.987	0.998618	0.0525625						191	-122.005	0.808	57.995	0.848002	0.529993
	61	-132.879	0.784	47.121	0.732792	0.680452						192	-82.875	0.698	97.125	0.992278	-0.124034
	62	-145.62	0.957	34.38	0.564679	0.825311						193	-58.392	0.655	121.608	0.851654	-0.524105
	63	-161.565	0.557	18.435	0.316229	0.948683						194	-70.346	0.629	109.654	0.941741	-0.336339
	64	-137.291	0.764	42.709	0.678275	0.734808						195	-146.31	0.631	33.69	0.554699	0.832051
	65	-130.601	0.794	49.399	0.75926	0.650787						196	-104.036	0.527	75.964	0.970144	0.242532
	66	-153.435	0.756	26.565	0.447213	0.894428						197	-109.983	0.525	70.017	0.939794	0.341741
	67	-159.775	0.894	20.225	0.345708	0.938342						198	-146.31	0.622	33.69	0.554699	0.832051
	68	-133.363	1.054	46.637	0.727018	0.686618						199	-131.186	0.484	48.814	0.752576	0.658506
	69	-70.71	0.903	109.29	0.943859	-0.33035						200	-151.39	0.534	28.61	0.478845	0.877899
	70	-144.462	0.73	35.538	0.581243	0.81373						201	-129.289	0.625	50.711	0.773962	0.633232
	71	-130.236	0.755	49.764	0.76339	0.645937						202	-135	0.502	45	0.707107	0.707107
	72	-175.03	0.955	4.97	0.0866341	0.99624						203	-109.983	0.485	70.017	0.939794	0.341741
	73	-116.565	0.762	63.435	0.894428	0.447213						204	-122.005	0.382	57.995	0.848002	0.529993
	74	-143.13	0.847	36.87	0.600001	0.799999						205	-124.992	0.504	55.008	0.819232	0.573462
	75	-90	1.193	90	1	6.12574e-17						206	-150.255	0.692	29.745	0.496141	0.868242
	76	-135	0.562	45	0.707107	0.707107						207	-160.017	0.504	19.983	0.341741	0.939794
	77	-146.31	0.768	33.69	0.554699	0.832051						208	-74.055	0.638	105.945	0.961526	-0.274714
	78	-100.62	0.705	79.38	0.982871	0.184294						209	-127.569	0.699	52.431	0.79262	0.609716
	79	-135	0.884	45	0.707107	0.707107						210	-167.471	0.407	12.529	0.216934	0.976186
	80	-135	0.783	45	0.707107	0.707107						211	-128.66	0.526	51.34	0.780867	0.624698
	81	-154.654	0.908	25.346	0.428084	0.903739						212	-139.399	0.392	40.601	0.650787	0.75926
	82	-137.49	0.723	42.51	0.675719	0.737159						213	-120.964	0.497	59.036	0.857491	0.514499
	83	-125.538	0.705	54.462	0.81373	0.581243						214	-130.914	0.816	49.086	0.755693	0.654925
	84	-172.235	0.932	7.765	0.13511	0.990831						215	-83.991	0.814	96.009	0.994505	-0.104685
	85	-126.87	0.863	53.13	0.799999	0.600001						216	-129.289	0.599	50.711	0.773962	0.633232
	86	-158.199	0.918	21.801	0.371384	0.928479						217	-131.634	0.512	48.366	0.747404	0.66437
	87	-149.036	0.981	30.964	0.514499	0.857491						218	-108.435	0.53	71.565	0.948683	0.316229
	88	-126.87	0.852	53.13	0.799999	0.600001						219	-11.31	0.451	168.69	0.196117	-0.98058
	89	-70.71	0.898	109.29	0.943859	-0.33035						220	-83.66	0.37	96.34	0.993884	-0.110428
	90	-127.569	0.69	52.431	0.79262	0.609716						221	-126.87	0.645	53.13	0.799999	0.600001
	91	-123.69	0.784	56.31	0.832051	0.554699						222	-145.305	0.677	34.695	0.569208	0.822194
	92	-144.782	0.855	35.218	0.576689	0.816964						223	-138.366	0.482	41.634	0.66437	0.747404
	93	-148.241	1.057	31.759	0.526347	0.85027						224	-137.49	0.693	42.51	0.675719	0.737159
	94	-105.255	0.978	74.745	0.964764	0.263115						225	-163.301	0.427	16.699	0.287344	0.957828
	95	147.995	0.784	327.995	-0.529993	0.848002						226	-140.711	0.605	39.289	0.633232	0.773962
	96	-130.914	0.876	49.086	0.755693	0.654925						227	-151.699	0.622	28.301	0.474104	0.880469
	97	-123.69	0.453	56.31	0.832051	0.554699						228	-157.38	0.562	22.62	0.384618	0.923076
	98	-149.744	0.599	30.256	0.503864	0.863783						229	-140.194	0.645	39.806	0.64019	0.768216
	99	-115.017	0.694	64.983	0.906182	0.422887						230	-145.008	0.528	34.992	0.573462	0.819232
	100	-145.491	0.819	34.509	0.566536	0.824037						231	-156.801	0.662	23.199	0.393926	0.919142
	101	-145.491	0.851	34.509	0.566536	0.824037						232	-137.726	0.633	42.274	0.672677	0.739936
	102	-110.556	0.712	69.444	0.936329	0.351123						233	-118.61	0.541	61.39	0.877899	0.478845
	103	-142.595	0.9	37.405	0.607445	0.794362						234	-140.194	0.663	39.806	0.64019	0.768216
	104	-150.642	0.784	29.358	0.490265	0.871573						235	-99.462	0.538	80.538	0.986395	0.164393
	105	-126.87	0.872	53.13	0.799999	0.600001						236	-109.44	0.768	70.56	0.942991	0.33282
	106	-124.509	0.811	55.491	0.824037	0.566536						237	-105.255	0.486	74.745	0.964764	0.263115
	107	-83.66	0.8	96.34	0.993884	-0.110428						238	-150.255	0.687	29.745	0.496141	0.868242
	108	-154.983	0.743	25.017	0.422887	0.906182						239	-120.964	0.49	59.036	0.857491	0.514499
	109	-108.435	0.929	71.565	0.948683	0.316229						240	-137.726	0.633	42.274	0.672677	0.739936
	110	-137.121	0.793	42.879	0.680452	0.732792						241	-8.13	0.588	171.87	0.14142	-0.98995
	111	-139.399	0.765	40.601	0.650787	0.75926						242	-116.565	0.401	63.435	0.894428	0.447213
	112	-145.491	0.835	34.509	0.566536	0.824037						243	-138.366	0.512	41.634	0.66437	0.747404
	113	-132.274	0.624	47.726	0.739936	0.672677						244	-120.256	0.607	59.744	0.863783	0.503864
	114	-102.265	1.03	77.735	0.977176	0.212434						245	-129.806	0.664	50.194	0.768216	0.64019
	115	-141.34	0.553	38.66	0.624698	0.780867						246	-126.027	0.619	53.973	0.80874	0.588166
	116	-129.094	0.867	50.906	0.776112	0.630595						247	-148.392	0.658	31.608	0.524105	0.851654
	117	-135	0.914	45	0.707107	0.707107						248	-138.366	0.492	41.634	0.66437	0.747404
	118	-135	0.803	45	0.707107	0.707107						249	-112.62	0.567	67.38	0.923076	0.384618
	119	-120.069	0.942	59.931	0.865423	0.501043						250	-121.608	0.638	58.392	0.851654	0.524105
	120	-117.897	0.807	62.103	0.88379	0.467884						251	-108.435	0.786	71.565	0.948683	0.316229
	121	-115.463	0.972	64.537	0.902863	0.429928						252	-123.69	0.461	56.31	0.832051	0.554699
	122	-142.431	0.739	37.569	0.609716	0.79262						253	-138.013	0.573	41.987	0.668962	0.743297
	123	-143.973	0.608	36.027	0.588166	0.80874						254	-117.897	0.8	62.103	0.88379	0.467884
	124	-138.576	0.966	41.424	0.661626	0.749834						255	158.749	0.826	338.749	-0.362454	0.932002
	125	-135	0.733	45	0.707107	0.707107						256	-122.005	0.419	57.995	0.848002	0.529993
	126	-137.121	0.824	42.879	0.680452	0.732792						257	114.775	0.61	294.775	-0.90796	0.419056
	127	-138.013	1.137	41.987	0.668962	0.743297						258	158.199	0.47	338.199	-0.371384	0.928479
	128	-146.31	0.583	33.69	0.554699	0.832051						259	-105.255	0.503	74.745	0.964764	0.263115
	129	-139.086	0.846	40.914	0.654925	0.755693						260	-160.017	0.499	19.983	0.341741	0.939794
	130	-162.474	0.849	17.526	0.301139	0.95358						261	-90	0.668	90	1	6.12574e-17
	131	-135	0.994	45	0.707107	0.707107						262	-142.431	0.679	37.569	0.609716	0.79262
	132	-119.745	0.705	60.255	0.868242	0.496141						263	-129.806	0.673	50.194	0.768216	0.64019
	133	-141.34	0.809	38.66	0.624698	0.780867						264	-124.992	0.52	55.008	0.819232	0.573462
	134	-119.745	0.726	60.255	0.868242	0.496141						265	-98.13	0.602	81.87	0.98995	0.14142
	135	-100.008	0.721	79.992	0.984783	0.173786						266	-108.435	0.548	71.565	0.948683	0.316229
	136	-141.843	0.76	38.157	0.617818	0.786321						267	-90	0.568	90	1	6.12574e-17
	137	-111.801	0.694	68.199	0.928479	0.371384						268	-123.69	0.603	56.31	0.832051	0.554699
	138	-107.354	0.683	72.646	0.95448	0.298275						269	-126.027	0.591	53.973	0.80874	0.588166
	139	-128.29	1.023	51.71	0.784885	0.619642						270	-148.57	0.882	31.43	0.521456	0.853278
	140	-93.18	0.78	86.82	0.99846	0.055473						271	-98.13	0.607	81.87	0.98995	0.14142
	141	-43.264	0.987	136.736	0.685361	-0.728204						272	-128.157	0.767	51.843	0.786321	0.617818
	142	-95.194	0.939	84.806	0.995894	0.0905283						273	-112.62	0.572	67.38	0.923076	0.384618
	143	-103.241	0.731	76.759	0.973415	0.229047						274	-123.69	0.614	56.31	0.832051	0.554699
	144	-100.305	0.953	79.695	0.983869	0.178888						275	-162.897	0.579	17.103	0.29409	0.955778
	145	-99.462	0.776	80.538	0.986395	0.164393						276	-118.301	0.648	61.699	0.880469	0.474104
	146	-70.71	0.916	109.29	0.943859	-0.33035						277	-129.289	0.611	50.711	0.773962	0.633232
	147	-63.435	0.976	116.565	0.894428	-0.447213						278	-131.634	0.515	48.366	0.747404	0.66437
	148	-156.801	0.955	23.199	0.393926	0.919142						279	-113.199	0.649	66.801	0.919142	0.393926
	149	-75.069	0.633	104.931	0.966237	-0.257656						280	-113.199	0.955	66.801	0.919142	0.393926
	150	-95.44	0.876	84.56	0.995496	0.0948033						281	-131.186	0.453	48.814	0.752576	0.658506
	151	-104.744	0.827	75.256	0.967073	0.254501						282	-126.027	0.579	53.973	0.80874	0.588166
	152	-123.69	0.609	56.31	0.832051	0.554699						283	-133.264	0.98	46.736	0.728204	0.685361
	153	-149.534	0.884	30.466	0.507027	0.86193						284	-81.87	0.604	98.13	0.98995	-0.14142
	154	-172.875	0.997	7.125	0.124034	0.992278						285	-135	0.693	45	0.707107	0.707107
	155	-61.928	0.748	118.072	0.882357	-0.470581						286	-129.806	0.656	50.194	0.768216	0.64019
	156	-135	0.67	45	0.707107	0.707107	0.831083					287	-132.274	0.633	47.726	0.739936	0.672677
												288	-138.013	0.573	41.987	0.668962	0.743297
3.3	1	-135	0.834	45	0.707107	0.707107		avg Sine	avg Cosine			289	-141.34	0.546	38.66	0.624698	0.780867
	2	-121.759	1.057	58.241	0.85027	0.526347		0.575701	0.483914			290	-147.529	0.572	32.471	0.536873	0.843663
	3	-109.44	0.804	70.56	0.942991	0.33282		r	0.752067	43.252		291	-160.017	0.472	19.983	0.341741	0.939794
	4	-102.529	0.778	77.471	0.976186	0.216934		sin	cos			292	-137.726	0.593	42.274	0.672677	0.739936
	5	-115.017	0.692	64.983	0.906182	0.422887		0.765492	0.643446			293	-116.565	0.559	63.435	0.894428	0.447213
	6	-135	0.894	45	0.707107	0.707107		theta	49.9508			294	-135	0.604	45	0.707107	0.707107
	7	-138.814	0.895	41.186	0.658506	0.752576						295	-86.634	0.739	93.366	0.998275	-0.058714	0.636383
	8	-151.39	0.536	28.61	0.478845	0.877899		mean angle	49.9508
	9	-131.424	0.986	48.576	0.749834	0.661626					2.2	1	40.236	0.695	220.236	-0.645937	-0.76339		avg Sine	avg Cosine
	10	-111.038	0.607	68.962	0.933343	0.358987						2	36.027	0.575	216.027	-0.588166	-0.80874		-0.47638	-0.659749
	11	-170.134	0.964	9.866	0.171344	0.985211						3	30.964	0.745	210.964	-0.514499	-0.857491		r	0.813761	36.7845
	12	-125.754	1.304	54.246	0.811533	0.584306						4	38.66	0.827	218.66	-0.624698	-0.780867		sin	cos
	13	-141.843	0.73	38.157	0.617818	0.786321						5	67.166	0.852	247.166	-0.921633	-0.388063		-0.585405	-0.810741
	14	-105.524	0.782	74.476	0.963518	0.267642						6	54.782	0.859	234.782	-0.816964	-0.576689		theta	35.8316
	15	-110.556	0.72	69.444	0.936329	0.351123						7	68.199	0.67	248.199	-0.928479	-0.371384
	16	-105.255	0.948	74.745	0.964764	0.263115						8	85.914	0.599	265.914	-0.997458	-0.0712537		mean angle	215.832
	17	-156.801	0.635	23.199	0.393926	0.919142						9	28.61	0.536	208.61	-0.478845	-0.877899
	18	-80.538	1.036	99.462	0.986395	-0.164393						10	31.608	0.658	211.608	-0.524105	-0.851654
	19	-157.62	0.781	22.38	0.380748	0.924679						11	28.301	0.61	208.301	-0.474104	-0.880469
	20	-123.69	0.93	56.31	0.832051	0.554699						12	36.254	0.801	216.254	-0.591366	-0.806403
	21	-129.094	0.887	50.906	0.776112	0.630595						13	18.435	0.566	198.435	-0.316229	-0.948683
	22	-78.111	0.833	101.889	0.978549	-0.206016						14	21.801	0.71	201.801	-0.371384	-0.928479
	23	-131.424	0.966	48.576	0.749834	0.661626						15	45	0.602	225	-0.707107	-0.707107
	24	155.556	1.048	335.556	-0.413804	0.910366						16	75.964	0.527	255.964	-0.970144	-0.242532
	25	-159.146	0.957	20.854	0.355988	0.934491						17	7.595	0.663	187.595	-0.13217	-0.991227
	26	156.801	0.966	336.801	-0.393926	0.919142						18	47.726	0.633	227.726	-0.739936	-0.672677
	27	-144.462	0.753	35.538	0.581243	0.81373						19	75.964	0.499	255.964	-0.970144	-0.242532
	28	-157.62	0.769	22.38	0.380748	0.924679						20	66.371	0.73	246.371	-0.91616	-0.400813
	29	-128.157	0.755	51.843	0.786321	0.617818						21	42.879	0.814	222.879	-0.680452	-0.732792
	30	-118.61	1.062	61.39	0.877899	0.478845						22	39.289	0.628	219.289	-0.633232	-0.773962
	31	-135	0.854	45	0.707107	0.707107						23	47.121	0.824	227.121	-0.732792	-0.680452
	32	-149.036	0.753	30.964	0.514499	0.857491						24	33.69	0.753	213.69	-0.554699	-0.832051
	33	-167.196	0.944	12.804	0.221617	0.975134						25	23.629	0.743	203.629	-0.400813	-0.91616
	34	-115.017	0.731	64.983	0.906182	0.422887						26	29.745	0.706	209.745	-0.496141	-0.868242
	35	-102.804	0.961	77.196	0.975134	0.221617						27	23.199	0.662	203.199	-0.393926	-0.919142
	36	128.157	0.77	308.157	-0.786321	0.617818						28	23.199	0.686	203.199	-0.393926	-0.919142
	37	-63.435	0.966	116.565	0.894428	-0.447213						29	70.017	0.509	250.017	-0.939794	-0.341741
	38	-60.642	0.777	119.358	0.871573	-0.490265						30	137.49	0.668	317.49	-0.675719	0.737159
	39	-65.772	0.94	114.228	0.91192	-0.410369						31	40.601	0.422	220.601	-0.650787	-0.75926
	40	-123.69	0.776	56.31	0.832051	0.554699						32	53.13	0.628	233.13	-0.799999	-0.600001
	41	-86.82	0.767	93.18	0.99846	-0.055473						33	4.764	0.511	184.764	-0.0830517	-0.996545
	42	-138.814	0.915	41.186	0.658506	0.752576						34	10.008	0.761	190.008	-0.173786	-0.984783
	43	-140.906	0.878	39.094	0.630595	0.776112						35	69.444	0.382	249.444	-0.936329	-0.351123
	44	-98.13	0.916	81.87	0.98995	0.14142						36	28.61	0.565	208.61	-0.478845	-0.877899
	45	-92.603	0.91	87.397	0.998968	0.0454153						37	23.629	0.744	203.629	-0.400813	-0.91616
	46	-105.524	0.809	74.476	0.963518	0.267642						38	12.095	0.607	192.095	-0.209533	-0.977802
	47	-11.768	1.044	168.232	0.203949	-0.978981						39	30.964	0.726	210.964	-0.514499	-0.857491
	48	-142.595	0.895	37.405	0.607445	0.794362						40	65.225	0.584	245.225	-0.90796	-0.419056
	49	-93.366	0.739	86.634	0.998275	0.058714						41	36.87	0.433	216.87	-0.600001	-0.799999
	50	-135	0.844	45	0.707107	0.707107						42	31.608	0.638	211.608	-0.524105	-0.851654
	51	-96.34	0.773	83.66	0.993884	0.110428						43	11.31	0.658	191.31	-0.196117	-0.98058
	52	-96.71	0.733	83.29	0.99315	0.116844						44	40.236	0.696	220.236	-0.645937	-0.76339
	53	-152.354	1.022	27.646	0.464007	0.885831						45	-3.18	0.781	176.82	0.055473	-0.99846
	54	-109.983	0.504	70.017	0.939794	0.341741						46	41.987	0.583	221.987	-0.668962	-0.743297
	55	-159.775	0.858	20.225	0.345708	0.938342						47	39.806	0.645	219.806	-0.64019	-0.768216
	56	-137.49	0.703	42.51	0.675719	0.737159						48	39.289	0.603	219.289	-0.633232	-0.773962
	57	-67.166	0.854	112.834	0.921633	-0.388063						49	61.928	0.731	241.928	-0.882357	-0.470581
	58	-117.897	0.8	62.103	0.88379	0.467884						50	34.992	0.524	214.992	-0.573462	-0.819232
	59	-141.843	0.758	38.157	0.617818	0.786321						51	48.366	0.521	228.366	-0.747404	-0.66437
	60	-147.265	0.709	32.735	0.540754	0.841181						52	38.66	0.544	218.66	-0.624698	-0.780867
	61	-116.565	0.946	63.435	0.894428	0.447213						53	28.61	0.535	208.61	-0.478845	-0.877899
	62	-122.276	0.95	57.724	0.845486	0.533998						54	51.34	0.567	231.34	-0.780867	-0.624698
	63	109.29	0.903	289.29	-0.943859	0.33035						55	32.005	0.419	212.005	-0.529993	-0.848002
	64	-146.31	0.949	33.69	0.554699	0.832051						56	21.038	0.616	201.038	-0.358987	-0.933343
	65	-72.474	0.867	107.526	0.95358	-0.301139						57	15.255	0.493	195.255	-0.263115	-0.964764
	66	163.74	1.038	343.74	-0.279997	0.960001						58	40.601	0.386	220.601	-0.650787	-0.75926
	67	-154.799	0.775	25.201	0.425795	0.90482						59	21.801	0.712	201.801	-0.371384	-0.928479
	68	-57.265	0.701	122.735	0.841181	-0.540754						60	30.964	0.521	210.964	-0.514499	-0.857491
	69	-168.232	1.02	11.768	0.203949	0.978981						61	67.38	0.548	247.38	-0.923076	-0.384618
	70	180	0.597	360	-2.4503e-16	1						62	60.255	0.363	240.255	-0.868242	-0.496141
	71	-60.945	0.877	119.055	0.874154	-0.485649						63	42.51	0.686	222.51	-0.675719	-0.737159
	72	-140.906	0.867	39.094	0.630595	0.776112						64	42.709	0.731	222.709	-0.678275	-0.734808
	73	-122.905	0.887	57.095	0.839572	0.543248						65	36.027	0.579	216.027	-0.588166	-0.80874
	74	-129.472	0.958	50.528	0.771935	0.635701						66	63.435	0.586	243.435	-0.894428	-0.447213
	75	-127.405	0.923	52.595	0.794362	0.607445						67	59.036	0.756	239.036	-0.857491	-0.514499
	76	-112.834	0.852	67.166	0.921633	0.388063						68	25.017	0.705	205.017	-0.422887	-0.906182
	77	-120.466	0.86	59.534	0.86193	0.507027						69	-7.595	0.645	172.405	0.13217	-0.991227
	78	-125.218	0.886	54.782	0.816964	0.576689						70	48.366	0.482	228.366	-0.747404	-0.66437
	79	-130.914	0.846	49.086	0.755693	0.654925						71	-137.49	0.701	42.51	0.675719	0.737159
	80	-177.51	0.954	2.49	0.043445	0.999056						72	45	0.55	225	-0.707107	-0.707107
	81	150.255	0.682	330.255	-0.496141	0.868242						73	45	0.73	225	-0.707107	-0.707107
	82	-133.025	0.876	46.975	0.731056	0.682317						74	61.928	0.715	241.928	-0.882357	-0.470581
	83	-145.62	0.981	34.38	0.564679	0.825311						75	23.962	0.452	203.962	-0.406131	-0.913815
	84	69.775	0.881	249.775	-0.938342	-0.345708						76	42.274	0.625	222.274	-0.672677	-0.739936
	85	-163.61	0.782	16.39	0.282174	0.959363						77	40.601	0.37	220.601	-0.650787	-0.75926
	86	-135	0.894	45	0.707107	0.707107						78	45	0.67	225	-0.707107	-0.707107
	87	-146.31	0.933	33.69	0.554699	0.832051						79	29.358	0.769	209.358	-0.490265	-0.871573
	88	-55.62	0.986	124.38	0.825311	-0.564679						80	54.462	0.733	234.462	-0.81373	-0.581243
	89	-46.848	0.935	133.152	0.729542	-0.683936						81	42.51	0.686	222.51	-0.675719	-0.737159
	90	-142.125	0.98	37.875	0.613941	0.789352						82	40.601	0.418	220.601	-0.650787	-0.75926
	91	-143.973	1.164	36.027	0.588166	0.80874						83	32.471	0.558	212.471	-0.536873	-0.843663
	92	-122.905	0.863	57.095	0.839572	0.543248						84	35.538	0.373	215.538	-0.581243	-0.81373
	93	-136.848	0.944	43.152	0.683936	0.729542						85	22.62	0.562	202.62	-0.384618	-0.923076
	94	-148.392	0.623	31.608	0.524105	0.851654						86	21.801	0.487	201.801	-0.371384	-0.928479
	95	-135	0.944	45	0.707107	0.707107						87	49.764	0.725	229.764	-0.76339	-0.645937
	96	-74.745	0.971	105.255	0.964764	-0.263115						88	47.49	0.724	227.49	-0.737159	-0.675719
	97	-63.435	0.864	116.565	0.894428	-0.447213						89	53.973	0.599	233.973	-0.80874	-0.588166
	98	-135	0.713	45	0.707107	0.707107						90	51.34	0.816	231.34	-0.780867	-0.624698
	99	-110.225	0.883	69.775	0.938342	0.345708						91	51.34	0.812	231.34	-0.780867	-0.624698
	100	-87.709	1.044	92.291	0.999201	-0.0399748						92	41.186	0.444	221.186	-0.658506	-0.752576
	101	-127.875	0.988	52.125	0.789352	0.613941						93	50.194	0.655	230.194	-0.768216	-0.64019
	102	-139.086	0.862	40.914	0.654925	0.755693						94	50.194	0.665	230.194	-0.768216	-0.64019
	103	-94.399	0.555	85.601	0.997054	0.0767016						95	48.366	0.506	228.366	-0.747404	-0.66437
	104	-138.814	0.906	41.186	0.658506	0.752576						96	40.601	0.382	220.601	-0.650787	-0.75926
	105	-138.013	0.575	41.987	0.668962	0.743297						97	71.565	0.53	251.565	-0.948683	-0.316229
	106	-116.565	0.753	63.435	0.894428	0.447213						98	59.036	0.497	239.036	-0.857491	-0.514499
	107	-142.125	0.971	37.875	0.613941	0.789352						99	40.601	0.404	220.601	-0.650787	-0.75926
	108	-147.265	0.709	32.735	0.540754	0.841181						100	84.289	0.432	264.289	-0.995036	-0.0995108
	109	-111.251	0.823	68.749	0.932002	0.362454						101	85.601	0.555	265.601	-0.997054	-0.0767016
	110	129.289	0.605	309.289	-0.773962	0.633232						102	100.62	0.719	280.62	-0.982871	0.184294
	111	-157.62	0.792	22.38	0.380748	0.924679						103	29.055	0.415	209.055	-0.485649	-0.874154
	112	-176.186	0.642	3.814	0.0665177	0.997785						104	60.255	0.691	240.255	-0.868242	-0.496141
	113	0	0.363	180	1.22515e-16	-1						105	128.66	0.546	308.66	-0.780867	0.624698
	114	144.462	0.763	324.462	-0.581243	0.81373						106	85.914	0.619	265.914	-0.997458	-0.0712537
	115	-150.945	0.888	29.055	0.485649	0.874154						107	100.008	0.727	280.008	-0.984783	0.173786
	116	34.992	0.506	214.992	-0.573462	-0.819232						108	45	0.474	225	-0.707107	-0.707107
	117	-149.036	0.974	30.964	0.514499	0.857491						109	42.274	0.625	222.274	-0.672677	-0.739936
	118	-159.146	0.976	20.854	0.355988	0.934491						110	70.017	0.489	250.017	-0.939794	-0.341741
	119	-149.931	0.935	30.069	0.501043	0.865423						111	57.995	0.798	237.995	-0.848002	-0.529993
	120	-122.276	0.933	57.724	0.845486	0.533998						112	35.538	0.736	215.538	-0.581243	-0.81373
	121	171.027	0.831	351.027	-0.155969	0.987762						113	41.987	0.581	221.987	-0.668962	-0.743297
	122	-159.775	0.871	20.225	0.345708	0.938342						114	41.987	0.573	221.987	-0.668962	-0.743297
	123	174.289	0.856	354.289	-0.0995108	0.995036						115	34.695	0.68	214.695	-0.569208	-0.822194
	124	-136.848	0.944	43.152	0.683936	0.729542						116	21.801	0.674	201.801	-0.371384	-0.928479
	125	-122.735	0.705	57.265	0.841181	0.540754						117	34.509	0.789	214.509	-0.566536	-0.824037
	126	-151.699	0.622	28.301	0.474104	0.880469						118	77.471	0.372	257.471	-0.976186	-0.216934
	127	-139.086	0.846	40.914	0.654925	0.755693						119	56.31	0.331	236.31	-0.832051	-0.554699
	128	-141.34	0.827	38.66	0.624698	0.780867						120	23.962	0.418	203.962	-0.406131	-0.913815
	129	-58.57	0.894	121.43	0.853278	-0.521456						121	19.983	0.502	199.983	-0.341741	-0.939794
	130	-141.34	1.12	38.66	0.624698	0.780867						122	53.746	0.786	233.746	-0.806403	-0.591366
	131	-18.435	0.844	161.565	0.316229	-0.948683						123	14.931	0.651	194.931	-0.257656	-0.966237
	132	-101.889	0.827	78.111	0.978549	0.206016						124	38.66	0.559	218.66	-0.624698	-0.780867
	133	143.13	0.861	323.13	-0.600001	0.799999	0.849459					125	39.806	0.634	219.806	-0.64019	-0.768216
												126	39.289	0.619	219.289	-0.633232	-0.773962
4.1	1	-98.13	0.904	81.87	0.98995	0.14142		avg Sine	avg Cosine			127	4.399	0.557	184.399	-0.0767016	-0.997054
	2	-132.709	0.784	47.291	0.734808	0.678275		0.451704	0.671375			128	34.992	0.514	214.992	-0.573462	-0.819232
	3	70.346	0.637	250.346	-0.941741	-0.336339		r	0.809185	37.2843		129	36.254	0.801	216.254	-0.591366	-0.806403
	4	-131.424	0.965	48.576	0.749834	0.661626		sin	cos			130	29.745	0.687	209.745	-0.496141	-0.868242
	5	-108.435	0.954	71.565	0.948683	0.316229		0.55822	0.829693			131	51.34	0.554	231.34	-0.780867	-0.624698
	6	156.251	1.171	336.251	-0.402731	0.915319		theta	33.9328			132	71.565	0.647	251.565	-0.948683	-0.316229
	7	111.038	0.56	291.038	-0.933343	0.358987						133	24.775	0.597	204.775	-0.419056	-0.90796
	8	-110.225	0.839	69.775	0.938342	0.345708		mean angle	33.9328			134	41.987	0.555	221.987	-0.668962	-0.743297
	9	-122.735	0.691	57.265	0.841181	0.540754						135	39.806	0.656	219.806	-0.64019	-0.768216
	10	-149.744	0.567	30.256	0.503864	0.863783						136	14.931	0.638	194.931	-0.257656	-0.966237
	11	175.601	0.523	355.601	-0.0767016	0.997054						137	11.31	0.649	191.31	-0.196117	-0.98058
	12	-107.103	0.587	72.897	0.955778	0.29409						138	14.036	0.351	194.036	-0.242532	-0.970144
	13	-109.799	1.128	70.201	0.940887	0.338721						139	10.305	0.474	190.305	-0.178888	-0.983869
	14	-110.854	0.936	69.146	0.934491	0.355988						140	-19.44	0.765	160.56	0.33282	-0.942991
	15	-137.291	0.732	42.709	0.678275	0.734808						141	15.255	0.49	195.255	-0.263115	-0.964764
	16	-113.199	0.948	66.801	0.919142	0.393926						142	53.13	0.631	233.13	-0.799999	-0.600001
	17	-100.008	0.735	79.992	0.984783	0.173786						143	52.125	0.504	232.125	-0.789352	-0.613941
	18	-113.629	0.734	66.371	0.91616	0.400813						144	38.66	0.517	218.66	-0.624698	-0.780867
	19	-137.49	0.701	42.51	0.675719	0.737159						145	19.654	0.607	199.654	-0.336339	-0.941741
	20	-138.013	1.129	41.987	0.668962	0.743297						146	41.634	0.533	221.634	-0.66437	-0.747404
	21	-154.799	0.786	25.201	0.425795	0.90482						147	28.61	0.541	208.61	-0.478845	-0.877899
	22	-158.749	0.807	21.251	0.362454	0.932002						148	16.699	0.445	196.699	-0.287344	-0.957828
	23	-169.992	0.735	10.008	0.173786	0.984783						149	30.964	0.485	210.964	-0.514499	-0.857491
	24	-93.18	0.778	86.82	0.99846	0.055473						150	17.103	0.615	197.103	-0.29409	-0.955778
	25	-157.62	0.782	22.38	0.380748	0.924679						151	35.538	0.744	215.538	-0.581243	-0.81373
	26	-136.848	0.926	43.152	0.683936	0.729542						152	37.875	0.486	217.875	-0.613941	-0.789352
	27	-135	0.776	45	0.707107	0.707107						153	41.634	0.502	221.634	-0.66437	-0.747404
	28	-126.254	0.775	53.746	0.806403	0.591366						154	29.745	0.358	209.745	-0.496141	-0.868242
	29	-104.036	0.894	75.964	0.970144	0.242532						155	50.711	0.622	230.711	-0.773962	-0.633232
	30	-143.973	0.547	36.027	0.588166	0.80874						156	63.435	0.529	243.435	-0.894428	-0.447213
	31	-162.474	0.869	17.526	0.301139	0.95358						157	51.34	0.571	231.34	-0.780867	-0.624698
	32	-142.125	0.953	37.875	0.613941	0.789352						158	45	0.573	225	-0.707107	-0.707107
	33	-122.276	0.954	57.724	0.845486	0.533998						159	28.072	0.738	208.072	-0.470581	-0.882357
	34	-151.928	0.739	28.072	0.470581	0.882357						160	-162.897	0.579	17.103	0.29409	0.955778
	35	-162.897	0.559	17.103	0.29409	0.955778						161	9.462	0.552	189.462	-0.164393	-0.986395
	36	-174.56	0.898	5.44	0.0948033	0.995496						162	22.62	0.568	202.62	-0.384618	-0.923076
	37	-168.111	0.841	11.889	0.206016	0.978549						163	24.444	0.515	204.444	-0.413804	-0.910366
	38	-143.616	1.035	36.384	0.593194	0.805059						164	-11.31	0.406	168.69	0.196117	-0.98058
	39	-146.31	1.106	33.69	0.554699	0.832051						165	12.529	0.385	192.529	-0.216934	-0.976186
	40	115.346	0.896	295.346	-0.903739	0.428084						166	-18.435	0.284	161.565	0.316229	-0.948683
	41	-7.125	1.018	172.875	0.124034	-0.992278						167	-79.695	0.473	100.305	0.983869	-0.178888
	42	-92.386	1.022	87.614	0.999133	0.0416315						168	-9.462	0.487	170.538	0.164393	-0.986395
	43	-127.569	0.699	52.431	0.79262	0.609716						169	-45	0.369	135	0.707107	-0.707107
	44	-86.82	0.781	93.18	0.99846	-0.055473						170	-49.399	0.401	130.601	0.75926	-0.650787
	45	-120.069	0.896	59.931	0.865423	0.501043						171	-4.399	0.577	175.601	0.0767016	-0.997054
	46	-128.66	0.832	51.34	0.780867	0.624698						172	15.255	0.489	195.255	-0.263115	-0.964764
	47	-119.358	0.808	60.642	0.871573	0.490265						173	129.806	0.362	309.806	-0.768216	0.64019
	48	-116.565	0.654	63.435	0.894428	0.447213						174	-144.462	0.39	35.538	0.581243	0.81373
	49	176.82	0.739	356.82	-0.055473	0.99846						175	-77.005	0.558	102.995	0.97439	-0.224866
	50	-87.397	0.967	92.603	0.998968	-0.0454153						176	-40.601	0.392	139.399	0.650787	-0.75926
	51	-128.66	0.557	51.34	0.780867	0.624698						177	-18.435	0.28	161.565	0.316229	-0.948683
	52	-94.086	0.571	85.914	0.997458	0.0712537						178	-21.801	0.459	158.199	0.371384	-0.928479
	53	-128.66	0.798	51.34	0.780867	0.624698						179	-45	0.49	135	0.707107	-0.707107
	54	-120.964	0.745	59.036	0.857491	0.514499						180	-148.392	0.668	31.608	0.524105	0.851654
	55	-154.983	0.718	25.017	0.422887	0.906182						181	24.775	0.64	204.775	-0.419056	-0.90796
	56	-130.914	0.846	49.086	0.755693	0.654925						182	47.726	0.595	227.726	-0.739936	-0.672677
	57	-142.431	0.696	37.569	0.609716	0.79262						183	57.265	0.712	237.265	-0.841181	-0.540754
	58	-105.945	0.93	74.055	0.961526	0.274714						184	81.254	0.583	261.254	-0.988372	-0.152054
	59	-164.476	0.775	15.524	0.267642	0.963518						185	26.565	0.681	206.565	-0.447213	-0.894428
	60	-150.642	0.77	29.358	0.490265	0.871573						186	-19.983	0.492	160.017	0.341741	-0.939794
	61	-151.699	0.629	28.301	0.474104	0.880469						187	53.13	0.435	233.13	-0.799999	-0.600001
	62	-161.565	0.705	18.435	0.316229	0.948683						188	-108.435	0.532	71.565	0.948683	0.316229
	63	180	0.724	360	-2.4503e-16	1						189	-45	0.718	135	0.707107	-0.707107
	64	-156.371	0.769	23.629	0.400813	0.91616						190	-111.801	0.716	68.199	0.928479	0.371384
	65	-149.534	0.879	30.466	0.507027	0.86193						191	56.31	0.638	236.31	-0.832051	-0.554699
	66	-150.642	0.807	29.358	0.490265	0.871573						192	-90	0.612	90	1	6.12574e-17
	67	-145.62	0.989	34.38	0.564679	0.825311						193	63.435	0.667	243.435	-0.894428	-0.447213
	68	-161.565	0.952	18.435	0.316229	0.948683						194	26.565	0.388	206.565	-0.447213	-0.894428
	69	-150.255	0.692	29.745	0.496141	0.868242						195	6.34	0.36	186.34	-0.110428	-0.993884
	70	-103.392	0.937	76.608	0.972808	0.231612						196	24.444	0.528	204.444	-0.413804	-0.910366
	71	168.69	1.058	348.69	-0.196117	0.98058						197	12.095	0.61	192.095	-0.209533	-0.977802
	72	-96.34	0.771	83.66	0.993884	0.110428						198	38.157	0.753	218.157	-0.617818	-0.786321	0.587879
	73	-122.735	0.693	57.265	0.841181	0.540754
	74	-143.973	0.588	36.027	0.588166	0.80874					2.3	1	-54.162	0.967	125.838	0.810676	-0.585495		avg Sine	avg Cosine
	75	-143.13	0.415	36.87	0.600001	0.799999						2	2.386	0.992	182.386	-0.0416315	-0.999133		-0.159696	-0.816828
	76	154.983	0.679	334.983	-0.422887	0.906182						3	5.44	0.886	185.44	-0.0948033	-0.995496		r	0.832292	34.7169
	77	-119.745	0.661	60.255	0.868242	0.496141						4	-6.009	0.816	173.991	0.104685	-0.994505		sin	cos
	78	-124.992	0.5	55.008	0.819232	0.573462						5	-16.26	1.068	163.74	0.279997	-0.960001		-0.191875	-0.981419
	79	-81.87	0.621	98.13	0.98995	-0.14142						6	-36.027	0.579	143.973	0.588166	-0.80874		theta	11.0622
	80	-70.017	0.49	109.983	0.939794	-0.341741						7	-41.424	0.944	138.576	0.661626	-0.749834
	81	-153.435	0.673	26.565	0.447213	0.894428						8	-31.608	0.678	148.392	0.524105	-0.851654		mean angle	191.062
	82	-141.34	0.54	38.66	0.624698	0.780867						9	-25.201	0.792	154.799	0.425795	-0.90482
	83	-100.62	0.703	79.38	0.982871	0.184294						10	4.399	0.555	184.399	-0.0767016	-0.997054
	84	159.444	0.723	339.444	-0.351123	0.936329						11	-11.31	0.65	168.69	0.196117	-0.98058
	85	-135	0.713	45	0.707107	0.707107						12	6.71	0.708	186.71	-0.116844	-0.99315
	86	-135	0.899	45	0.707107	0.707107						13	45	0.67	225	-0.707107	-0.707107
	87	-104.744	0.833	75.256	0.967073	0.254501						14	23.962	0.801	203.962	-0.406131	-0.913815
	88	-163.301	0.862	16.699	0.287344	0.957828						15	80.538	0.522	260.538	-0.986395	-0.164393
	89	158.962	0.602	338.962	-0.358987	0.933343						16	12.995	0.552	192.995	-0.224866	-0.97439
	90	-155.225	0.612	24.775	0.419056	0.90796						17	-30.964	0.511	149.036	0.514499	-0.857491
	91	-135	0.522	45	0.707107	0.707107						18	13.241	0.762	193.241	-0.229047	-0.973415
	92	153.435	0.648	333.435	-0.447213	0.894428						19	18.435	0.674	198.435	-0.316229	-0.948683
	93	-150.642	0.77	29.358	0.490265	0.871573						20	12.095	0.61	192.095	-0.209533	-0.977802
	94	-140.528	0.947	39.472	0.635701	0.771935						21	16.39	0.731	196.39	-0.282174	-0.959363
	95	-144.782	0.875	35.218	0.576689	0.816964						22	27.897	0.81	207.897	-0.467884	-0.88379
	96	-153.435	1.067	26.565	0.447213	0.894428						23	28.072	0.729	208.072	-0.470581	-0.882357
	97	-172.875	0.685	7.125	0.124034	0.992278						24	-8.746	0.568	171.254	0.152054	-0.988372
	98	-104.036	0.703	75.964	0.970144	0.242532						25	17.103	0.579	197.103	-0.29409	-0.955778
	99	-138.576	0.995	41.424	0.661626	0.749834						26	11.31	0.679	191.31	-0.196117	-0.98058
	100	165.256	0.802	345.256	-0.254501	0.967073						27	23.199	0.645	203.199	-0.393926	-0.919142
	101	165.964	0.544	345.964	-0.242532	0.970144						28	-6.34	0.79	173.66	0.110428	-0.993884
	102	-142.595	0.885	37.405	0.607445	0.794362						29	-26.565	0.476	153.435	0.447213	-0.894428
	103	-153.435	0.558	26.565	0.447213	0.894428						30	0	0.394	180	1.22515e-16	-1
	104	-149.036	0.742	30.964	0.514499	0.857491						31	18.435	0.556	198.435	-0.316229	-0.948683
	105	-125.538	0.733	54.462	0.81373	0.581243						32	86.186	0.661	266.186	-0.997785	-0.0665177
	106	-156.371	0.744	23.629	0.400813	0.91616						33	42.51	0.717	222.51	-0.675719	-0.737159
	107	-165.964	0.703	14.036	0.242532	0.970144						34	39.289	0.614	219.289	-0.633232	-0.773962
	108	-174.56	0.879	5.44	0.0948033	0.995496						35	23.199	0.673	203.199	-0.393926	-0.919142
	109	-160.56	0.754	19.44	0.33282	0.942991						36	-43.025	0.874	136.975	0.682317	-0.731056
	110	-130.601	0.77	49.399	0.75926	0.650787						37	-28.072	0.743	151.928	0.470581	-0.882357
	111	-136.975	0.862	43.025	0.682317	0.731056						38	-45	0.663	135	0.707107	-0.707107
	112	-140.906	0.886	39.094	0.630595	0.776112						39	-37.405	0.901	142.595	0.607445	-0.794362
	113	-135	0.678	45	0.707107	0.707107						40	-22.38	0.769	157.62	0.380748	-0.924679
	114	-144.782	0.879	35.218	0.576689	0.816964						41	-40.601	0.78	139.399	0.650787	-0.75926
	115	-127.875	0.467	52.125	0.789352	0.613941						42	-54.782	0.898	125.218	0.816964	-0.576689
	116	-165.964	0.679	14.036	0.242532	0.970144						43	-49.086	0.852	130.914	0.755693	-0.654925
	117	-114.775	0.643	65.225	0.90796	0.419056						44	31.608	0.65	211.608	-0.524105	-0.851654
	118	153.435	0.567	333.435	-0.447213	0.894428						45	-12.995	0.565	167.005	0.224866	-0.97439
	119	-120.069	0.911	59.931	0.865423	0.501043						46	-30.964	0.765	149.036	0.514499	-0.857491
	120	-143.13	0.635	36.87	0.600001	0.799999						47	-39.806	0.675	140.194	0.64019	-0.768216
	121	-145.491	0.806	34.509	0.566536	0.824037						48	-12.995	0.568	167.005	0.224866	-0.97439
	122	-161.565	0.418	18.435	0.316229	0.948683						49	-43.025	0.864	136.975	0.682317	-0.731056
	123	-126.87	0.637	53.13	0.799999	0.600001						50	-49.086	0.835	130.914	0.755693	-0.654925
	124	-171.027	0.828	8.973	0.155969	0.987762						51	-50.528	0.96	129.472	0.771935	-0.635701
	125	-137.121	0.806	42.879	0.680452	0.732792						52	-31.608	0.638	148.392	0.524105	-0.851654
	126	180	0.81	360	-2.4503e-16	1						53	-51.843	0.758	128.157	0.786321	-0.617818
	127	177.397	0.924	357.397	-0.0454153	0.998968						54	-53.746	0.781	126.254	0.806403	-0.591366
	128	-165.964	0.873	14.036	0.242532	0.970144						55	-66.038	0.833	113.962	0.913815	-0.406131
	129	-154.537	0.983	25.463	0.429928	0.902863						56	-41.186	0.453	138.814	0.658506	-0.752576
	130	-116.565	0.581	63.435	0.894428	0.447213						57	-45	0.733	135	0.707107	-0.707107
	131	-130.601	0.409	49.399	0.75926	0.650787						58	24.444	0.522	204.444	-0.413804	-0.910366
	132	-97.595	0.626	82.405	0.991227	0.13217						59	15.945	0.616	195.945	-0.274714	-0.961526
	133	-177.51	1.002	2.49	0.043445	0.999056						60	19.983	0.485	199.983	-0.341741	-0.939794
	134	-150.642	0.807	29.358	0.490265	0.871573						61	26.565	0.489	206.565	-0.447213	-0.894428
	135	-172.875	0.663	7.125	0.124034	0.992278						62	30.256	0.599	210.256	-0.503864	-0.863783
	136	-123.111	1.154	56.889	0.837614	0.546263						63	36.87	0.65	216.87	-0.600001	-0.799999
	137	-162.255	1.126	17.745	0.304781	0.952422						64	33.69	0.642	213.69	-0.554699	-0.832051
	138	-152.103	0.791	27.897	0.467884	0.88379						65	32.471	0.555	212.471	-0.536873	-0.843663
	139	-173.29	0.732	6.71	0.116844	0.99315						66	53.13	0.398	233.13	-0.799999	-0.600001
	140	-123.69	0.641	56.31	0.832051	0.554699						67	42.51	0.673	222.51	-0.675719	-0.737159
	141	-159.444	0.708	20.556	0.351123	0.936329						68	14.931	0.675	194.931	-0.257656	-0.966237
	142	-176.186	0.662	3.814	0.0665177	0.997785						69	29.055	0.453	209.055	-0.485649	-0.874154
	143	-157.166	0.865	22.834	0.388063	0.921633						70	36.027	0.599	216.027	-0.588166	-0.80874
	144	-171.469	0.83	8.531	0.148344	0.988936						71	24.444	0.496	204.444	-0.413804	-0.910366
	145	180	0.795	360	-2.4503e-16	1						72	30.964	0.736	210.964	-0.514499	-0.857491
	146	-153.435	0.762	26.565	0.447213	0.894428						73	22.38	0.789	202.38	-0.380748	-0.924679
	147	-160.56	0.795	19.44	0.33282	0.942991						74	24.444	0.515	204.444	-0.413804	-0.910366
	148	-135	0.61	45	0.707107	0.707107						75	30.256	0.607	210.256	-0.503864	-0.863783
	149	-163.301	0.874	16.699	0.287344	0.957828						76	39.806	0.685	219.806	-0.64019	-0.768216
	150	-166.759	0.723	13.241	0.229047	0.973415						77	34.992	0.508	214.992	-0.573462	-0.819232
	151	-117.897	0.833	62.103	0.88379	0.467884						78	45	0.412	225	-0.707107	-0.707107
	152	143.973	0.609	323.973	-0.588166	0.80874						79	0	0.356	180	1.22515e-16	-1
	153	-158.199	0.692	21.801	0.371384	0.928479						80	36.027	0.588	216.027	-0.588166	-0.80874
	154	-168.69	0.856	11.31	0.196117	0.98058						81	31.608	0.623	211.608	-0.524105	-0.851654
	155	-154.654	0.905	25.346	0.428084	0.903739						82	47.49	0.664	227.49	-0.737159	-0.675719
	156	-148.392	0.623	31.608	0.524105	0.851654						83	-113.199	0.638	66.801	0.919142	0.393926
	157	158.199	0.664	338.199	-0.371384	0.928479						84	38.66	0.548	218.66	-0.624698	-0.780867
	158	-177.797	1.087	2.203	0.0384401	0.999261						85	32.005	0.407	212.005	-0.529993	-0.848002
	159	-175.426	1.035	4.574	0.0797466	0.996815						86	28.61	0.541	208.61	-0.478845	-0.877899
	160	-156.038	0.877	23.962	0.406131	0.913815						87	32.005	0.382	212.005	-0.529993	-0.848002
	161	-145.305	0.68	34.695	0.569208	0.822194						88	37.875	0.489	217.875	-0.613941	-0.789352
	162	-164.476	0.824	15.524	0.267642	0.963518						89	-30.964	0.502	149.036	0.514499	-0.857491
	163	-176.987	0.807	3.013	0.0525625	0.998618						90	35.538	0.37	215.538	-0.581243	-0.81373
	164	-151.928	0.738	28.072	0.470581	0.882357						91	12.995	0.558	192.995	-0.224866	-0.97439
	165	-164.055	0.945	15.945	0.274714	0.961526						92	30.964	0.516	210.964	-0.514499	-0.857491
	166	-130.601	0.774	49.399	0.75926	0.650787						93	17.103	0.584	197.103	-0.29409	-0.955778
	167	-147.995	0.824	32.005	0.529993	0.848002						94	0	0.469	180	1.22515e-16	-1
	168	171.027	0.839	351.027	-0.155969	0.987762						95	63.435	0.692	243.435	-0.894428	-0.447213
	169	-138.013	0.576	41.987	0.668962	0.743297						96	20.556	0.705	200.556	-0.351123	-0.936329
	170	-128.157	0.77	51.843	0.786321	0.617818						97	18.435	0.669	198.435	-0.316229	-0.948683
	171	-127.569	0.737	52.431	0.79262	0.609716						98	28.61	0.509	208.61	-0.478845	-0.877899
	172	-135	0.567	45	0.707107	0.707107						99	21.038	0.593	201.038	-0.358987	-0.933343
	173	-130.236	0.717	49.764	0.76339	0.645937						100	19.983	0.494	199.983	-0.341741	-0.939794
	174	-157.38	0.572	22.62	0.384618	0.923076						101	32.005	0.426	212.005	-0.529993	-0.848002
	175	-122.005	0.402	57.995	0.848002	0.529993						102	-5.194	0.488	174.806	0.0905283	-0.995894
	176	-147.995	0.417	32.005	0.529993	0.848002						103	17.103	0.597	197.103	-0.29409	-0.955778
	177	-113.199	0.672	66.801	0.919142	0.393926						104	-15.945	0.63	164.055	0.274714	-0.961526
	178	-116.565	0.824	63.435	0.894428	0.447213						105	0	0.398	180	1.22515e-16	-1
	179	-83.66	0.762	96.34	0.993884	-0.110428						106	-9.462	0.524	170.538	0.164393	-0.986395
	180	-132.709	0.753	47.291	0.734808	0.678275						107	-10.008	0.724	169.992	0.173786	-0.984783
	181	171.87	0.601	351.87	-0.14142	0.98995						108	0	0.653	180	1.22515e-16	-1
	182	51.34	0.827	231.34	-0.780867	-0.624698						109	24.444	0.54	204.444	-0.413804	-0.910366
	183	175.236	0.533	355.236	-0.0830517	0.996545						110	4.764	0.528	184.764	-0.0830517	-0.996545
	184	-135	0.61	45	0.707107	0.707107						111	8.746	0.577	188.746	-0.152054	-0.988372
	185	-52.125	0.471	127.875	0.789352	-0.613941						112	30.256	0.603	210.256	-0.503864	-0.863783
	186	180	0.724	360	-2.4503e-16	1						113	12.529	0.758	192.529	-0.216934	-0.976186
	187	150.255	0.689	330.255	-0.496141	0.868242						114	0	0.653	180	1.22515e-16	-1
	188	-85.601	0.556	94.399	0.997054	-0.0767016						115	0	0.597	180	1.22515e-16	-1
[truncated: 676 more rows]

## Sheet: Figure 7
Rootlet Length
660 nm	740 nm		Mann Whitney test
0.772231	0.641612		P value	<0,0001
0.765675	0.668513		Exact or approximate P value?	Exact
0.813007	0.636383		P value summary	****
0.831083	0.587879		Significantly different (P < 0.05)?	Yes
0.849459	0.638668		One- or two-tailed P value?	Two-tailed
0.766158	0.6544		Sum of ranks in column A,B	260 , 91
0.793885	0.594406		Mann-Whitney U	0
0.823245	0.652524
0.777211	0.709868		Difference between medians
0.803006	0.751482		Median of column A	0,8014, n=13
0.801374	0.642525		Median of column B	0,6425, n=13
0.791393	0.606605		Difference: Actual	-0.1588
0.827995	0.660109		Difference: Hodges-Lehmann	-0.1575
0.617868			Identify Outliers
0.584909			Method: ROUT (Q = 1%)
0.579363			Number of points
			# Y values analyzed	16	13
			Outliers	3	0
Rootlet CSD
660 nm	740 nm		Mann Whitney test
43.252	46.6091		P value	0.0221
37.2843	44.4403		Exact or approximate P value?	Exact
31.6488	43.4148		P value summary	*
31.642	36.7845		Significantly different (P < 0.05)?	Yes
27.7806	35.6463		One- or two-tailed P value?	Two-tailed
24.0999	34.7169		Sum of ranks in column A,B	131 , 220
21.6643	31.6779		Mann-Whitney U	40
20.1361	30.0183
18.8067	28.1689		Difference between medians
18.6237	25.8878		Median of column A	21,66, n=13
17.9682	24.3431		Median of column B	31,68, n=13
17.9124	20.846		Difference: Actual	10.01
16.7578	20.5445		Difference: Hodges-Lehmann	7.578

## Sheet: Suppl. Fig. 1L Raw Data
Treatment	Treatment_New	Cell_ID_old	Cell_ID	Rootlet_Length
DMSO	1_DMSO	1_4	DMSO_1_4	0.718
DMSO	1_DMSO	1_4	DMSO_1_4	0.712
DMSO	1_DMSO	1_4	DMSO_1_4	0.884
DMSO	1_DMSO	1_4	DMSO_1_4	0.82
DMSO	1_DMSO	1_4	DMSO_1_4	0.792
DMSO	1_DMSO	1_4	DMSO_1_4	0.887
DMSO	1_DMSO	1_4	DMSO_1_4	0.815
DMSO	1_DMSO	1_4	DMSO_1_4	0.922
DMSO	1_DMSO	1_4	DMSO_1_4	0.734
DMSO	1_DMSO	1_4	DMSO_1_4	0.929
DMSO	1_DMSO	1_4	DMSO_1_4	0.717
DMSO	1_DMSO	1_4	DMSO_1_4	0.841
DMSO	1_DMSO	1_4	DMSO_1_4	0.621
DMSO	1_DMSO	1_4	DMSO_1_4	0.747
DMSO	1_DMSO	1_4	DMSO_1_4	0.832
DMSO	1_DMSO	1_4	DMSO_1_4	0.814
DMSO	1_DMSO	1_4	DMSO_1_4	0.785
DMSO	1_DMSO	1_4	DMSO_1_4	0.827
DMSO	1_DMSO	1_4	DMSO_1_4	0.853
DMSO	1_DMSO	1_4	DMSO_1_4	0.749
DMSO	1_DMSO	1_4	DMSO_1_4	0.839
DMSO	1_DMSO	1_4	DMSO_1_4	0.909
DMSO	1_DMSO	1_4	DMSO_1_4	0.905
DMSO	1_DMSO	1_4	DMSO_1_4	0.832
DMSO	1_DMSO	1_4	DMSO_1_4	0.796
DMSO	1_DMSO	1_4	DMSO_1_4	0.67
DMSO	1_DMSO	1_4	DMSO_1_4	0.76
DMSO	1_DMSO	1_4	DMSO_1_4	0.734
DMSO	1_DMSO	1_4	DMSO_1_4	0.849
DMSO	1_DMSO	1_4	DMSO_1_4	0.748
DMSO	1_DMSO	1_4	DMSO_1_4	0.776
DMSO	1_DMSO	1_4	DMSO_1_4	0.729
DMSO	1_DMSO	1_4	DMSO_1_4	0.714
DMSO	1_DMSO	1_4	DMSO_1_4	0.904
DMSO	1_DMSO	1_4	DMSO_1_4	0.82
DMSO	1_DMSO	1_4	DMSO_1_4	0.801
DMSO	1_DMSO	1_4	DMSO_1_4	0.958
DMSO	1_DMSO	1_4	DMSO_1_4	0.859
DMSO	1_DMSO	1_4	DMSO_1_4	0.77
DMSO	1_DMSO	1_4	DMSO_1_4	0.827
DMSO	1_DMSO	1_4	DMSO_1_4	0.746
DMSO	1_DMSO	1_4	DMSO_1_4	0.744
DMSO	1_DMSO	1_4	DMSO_1_4	0.734
DMSO	1_DMSO	1_4	DMSO_1_4	0.882
DMSO	1_DMSO	1_4	DMSO_1_4	0.915
DMSO	1_DMSO	1_4	DMSO_1_4	0.837
DMSO	1_DMSO	1_4	DMSO_1_4	0.958
DMSO	1_DMSO	1_4	DMSO_1_4	0.955
DMSO	1_DMSO	1_4	DMSO_1_4	0.737
DMSO	1_DMSO	1_4	DMSO_1_4	0.76
DMSO	1_DMSO	1_4	DMSO_1_4	0.82
DMSO	1_DMSO	1_4	DMSO_1_4	0.732
DMSO	1_DMSO	1_4	DMSO_1_4	0.841
DMSO	1_DMSO	1_4	DMSO_1_4	0.74
DMSO	1_DMSO	1_4	DMSO_1_4	0.739
DMSO	1_DMSO	1_4	DMSO_1_4	0.739
DMSO	1_DMSO	1_4	DMSO_1_4	0.785
DMSO	1_DMSO	1_4	DMSO_1_4	0.918
DMSO	1_DMSO	1_4	DMSO_1_4	0.859
DMSO	1_DMSO	1_4	DMSO_1_4	0.857
DMSO	1_DMSO	1_4	DMSO_1_4	0.808
DMSO	1_DMSO	1_4	DMSO_1_4	0.871
DMSO	1_DMSO	1_4	DMSO_1_4	0.827
DMSO	1_DMSO	1_4	DMSO_1_4	0.854
DMSO	1_DMSO	1_4	DMSO_1_4	0.749
DMSO	1_DMSO	1_4	DMSO_1_4	0.681
DMSO	1_DMSO	1_4	DMSO_1_4	0.837
DMSO	1_DMSO	1_4	DMSO_1_4	0.954
DMSO	1_DMSO	1_4	DMSO_1_4	0.89
DMSO	1_DMSO	1_4	DMSO_1_4	0.94
DMSO	1_DMSO	1_4	DMSO_1_4	0.99
DMSO	1_DMSO	1_4	DMSO_1_4	1.093
DMSO	1_DMSO	1_4	DMSO_1_4	0.833
DMSO	1_DMSO	1_4	DMSO_1_4	0.783
DMSO	1_DMSO	1_4	DMSO_1_4	0.94
DMSO	1_DMSO	1_4	DMSO_1_4	0.648
DMSO	1_DMSO	1_4	DMSO_1_4	0.99
DMSO	1_DMSO	1_4	DMSO_1_4	0.837
DMSO	1_DMSO	1_4	DMSO_1_4	0.986
DMSO	1_DMSO	1_4	DMSO_1_4	0.953
DMSO	1_DMSO	1_4	DMSO_1_4	0.895
DMSO	1_DMSO	1_4	DMSO_1_4	0.785
DMSO	1_DMSO	1_4	DMSO_1_4	0.98
DMSO	1_DMSO	1_4	DMSO_1_4	0.931
DMSO	1_DMSO	1_4	DMSO_1_4	0.841
DMSO	1_DMSO	1_4	DMSO_1_4	0.784
DMSO	1_DMSO	1_4	DMSO_1_4	0.914
DMSO	1_DMSO	1_4	DMSO_1_4	0.992
DMSO	1_DMSO	1_4	DMSO_1_4	0.762
DMSO	1_DMSO	1_4	DMSO_1_4	0.756
DMSO	1_DMSO	1_4	DMSO_1_4	0.879
DMSO	1_DMSO	1_4	DMSO_1_4	0.818
DMSO	1_DMSO	1_4	DMSO_1_4	0.846
DMSO	1_DMSO	1_4	DMSO_1_4	0.827
DMSO	1_DMSO	1_4	DMSO_1_4	0.784
DMSO	1_DMSO	1_4	DMSO_1_4	0.811
DMSO	1_DMSO	1_4	DMSO_1_4	0.818
DMSO	1_DMSO	1_4	DMSO_1_4	0.676
DMSO	1_DMSO	1_4	DMSO_1_4	0.782
DMSO	1_DMSO	1_4	DMSO_1_4	0.793
DMSO	1_DMSO	1_4	DMSO_1_4	0.94
DMSO	1_DMSO	1_4	DMSO_1_4	0.594
DMSO	1_DMSO	1_4	DMSO_1_4	0.824
DMSO	1_DMSO	1_4	DMSO_1_4	0.929
DMSO	1_DMSO	1_4	DMSO_1_4	0.906
DMSO	1_DMSO	1_4	DMSO_1_4	0.677
DMSO	1_DMSO	1_4	DMSO_1_4	0.964
DMSO	1_DMSO	1_4	DMSO_1_4	0.819
DMSO	1_DMSO	1_4	DMSO_1_4	1.117
DMSO	1_DMSO	1_4	DMSO_1_4	0.828
DMSO	1_DMSO	1_4	DMSO_1_4	0.783
DMSO	1_DMSO	1_4	DMSO_1_4	0.811
DMSO	1_DMSO	1_4	DMSO_1_4	0.843
DMSO	1_DMSO	1_4	DMSO_1_4	0.963
DMSO	1_DMSO	1_4	DMSO_1_4	0.963
DMSO	1_DMSO	1_4	DMSO_1_4	0.971
DMSO	1_DMSO	1_4	DMSO_1_4	0.843
DMSO	1_DMSO	1_4	DMSO_1_4	1.045
DMSO	1_DMSO	1_4	DMSO_1_4	0.944
DMSO	1_DMSO	1_4	DMSO_1_4	1.089
DMSO	1_DMSO	1_4	DMSO_1_4	0.86
DMSO	1_DMSO	1_4	DMSO_1_4	0.676
DMSO	1_DMSO	1_4	DMSO_1_4	0.904
DMSO	1_DMSO	1_4	DMSO_1_4	0.869
DMSO	1_DMSO	1_4	DMSO_1_4	1.106
DMSO	1_DMSO	1_4	DMSO_1_4	0.927
DMSO	1_DMSO	1_4	DMSO_1_4	0.894
DMSO	1_DMSO	1_4	DMSO_1_4	0.895
DMSO	1_DMSO	1_4	DMSO_1_4	0.863
DMSO	1_DMSO	1_4	DMSO_1_4	0.95
DMSO	1_DMSO	1_4	DMSO_1_4	1.003
DMSO	1_DMSO	1_4	DMSO_1_4	0.929
DMSO	1_DMSO	1_4	DMSO_1_4	0.805
DMSO	1_DMSO	1_4	DMSO_1_4	0.937
DMSO	1_DMSO	1_4	DMSO_1_4	0.837
DMSO	1_DMSO	1_4	DMSO_1_4	0.863
DMSO	1_DMSO	1_4	DMSO_1_4	0.932
DMSO	1_DMSO	1_4	DMSO_1_4	0.818
DMSO	1_DMSO	1_4	DMSO_1_4	0.929
DMSO	1_DMSO	1_4	DMSO_1_4	1.015
DMSO	1_DMSO	1_4	DMSO_1_4	0.975
DMSO	1_DMSO	1_4	DMSO_1_4	1.046
DMSO	1_DMSO	1_4	DMSO_1_4	0.787
DMSO	1_DMSO	1_4	DMSO_1_4	0.965
DMSO	1_DMSO	1_4	DMSO_1_4	0.935
DMSO	1_DMSO	1_4	DMSO_1_4	0.805
DMSO	1_DMSO	1_4	DMSO_1_4	0.797
DMSO	1_DMSO	1_4	DMSO_1_4	0.913
DMSO	1_DMSO	1_4	DMSO_1_4	0.967
DMSO	1_DMSO	1_4	DMSO_1_4	0.793
DMSO	1_DMSO	1_4	DMSO_1_4	0.608
DMSO	1_DMSO	1_4	DMSO_1_4	0.805
DMSO	1_DMSO	1_4	DMSO_1_4	0.973
DMSO	1_DMSO	1_4	DMSO_1_4	0.781
DMSO	1_DMSO	1_4	DMSO_1_4	0.772
DMSO	1_DMSO	1_4	DMSO_1_4	0.99
DMSO	1_DMSO	1_4	DMSO_1_4	0.937
DMSO	1_DMSO	1_4	DMSO_1_4	0.883
DMSO	1_DMSO	1_4	DMSO_1_4	0.859
DMSO	1_DMSO	1_4	DMSO_1_4	0.827
DMSO	1_DMSO	1_4	DMSO_1_4	0.917
DMSO	1_DMSO	1_4	DMSO_1_4	0.827
DMSO	1_DMSO	1_4	DMSO_1_4	0.76
DMSO	1_DMSO	1_4	DMSO_1_4	0.733
DMSO	1_DMSO	1_4	DMSO_1_4	0.86
DMSO	1_DMSO	1_4	DMSO_1_4	1.003
DMSO	1_DMSO	1_4	DMSO_1_4	0.947
DMSO	1_DMSO	1_4	DMSO_1_4	0.917
DMSO	1_DMSO	1_4	DMSO_1_4	0.848
DMSO	1_DMSO	1_4	DMSO_1_4	0.825
DMSO	1_DMSO	1_4	DMSO_1_4	0.717
DMSO	1_DMSO	1_4	DMSO_1_4	0.745
DMSO	1_DMSO	1_4	DMSO_1_4	0.778
DMSO	1_DMSO	1_4	DMSO_1_4	0.892
DMSO	1_DMSO	1_4	DMSO_1_4	0.841
DMSO	1_DMSO	1_4	DMSO_1_4	0.859
DMSO	1_DMSO	1_4	DMSO_1_4	0.762
DMSO	1_DMSO	1_4	DMSO_1_4	0.86
DMSO	1_DMSO	1_4	DMSO_1_4	0.784
DMSO	1_DMSO	1_4	DMSO_1_4	0.886
DMSO	1_DMSO	1_4	DMSO_1_4	0.944
DMSO	1_DMSO	1_4	DMSO_1_4	0.882
DMSO	1_DMSO	1_4	DMSO_1_4	0.533
DMSO	1_DMSO	1_5	DMSO_1_5	0.737
DMSO	1_DMSO	1_5	DMSO_1_5	0.896
DMSO	1_DMSO	1_5	DMSO_1_5	0.841
DMSO	1_DMSO	1_5	DMSO_1_5	0.792
DMSO	1_DMSO	1_5	DMSO_1_5	0.822
DMSO	1_DMSO	1_5	DMSO_1_5	0.802
DMSO	1_DMSO	1_5	DMSO_1_5	0.74
DMSO	1_DMSO	1_5	DMSO_1_5	0.855
DMSO	1_DMSO	1_5	DMSO_1_5	0.666
DMSO	1_DMSO	1_5	DMSO_1_5	0.835
DMSO	1_DMSO	1_5	DMSO_1_5	0.83
DMSO	1_DMSO	1_5	DMSO_1_5	0.898
DMSO	1_DMSO	1_5	DMSO_1_5	0.927
DMSO	1_DMSO	1_5	DMSO_1_5	0.896
DMSO	1_DMSO	1_5	DMSO_1_5	0.911
DMSO	1_DMSO	1_5	DMSO_1_5	0.877
DMSO	1_DMSO	1_5	DMSO_1_5	0.88
DMSO	1_DMSO	1_5	DMSO_1_5	0.884
DMSO	1_DMSO	1_5	DMSO_1_5	0.889
DMSO	1_DMSO	1_5	DMSO_1_5	0.814
DMSO	1_DMSO	1_5	DMSO_1_5	0.883
DMSO	1_DMSO	1_5	DMSO_1_5	0.833
DMSO	1_DMSO	1_5	DMSO_1_5	0.783
DMSO	1_DMSO	1_5	DMSO_1_5	0.875
DMSO	1_DMSO	1_5	DMSO_1_5	0.784
DMSO	1_DMSO	1_5	DMSO_1_5	0.772
DMSO	1_DMSO	1_5	DMSO_1_5	0.944
DMSO	1_DMSO	1_5	DMSO_1_5	0.661
DMSO	1_DMSO	1_5	DMSO_1_5	0.832
DMSO	1_DMSO	1_5	DMSO_1_5	0.811
DMSO	1_DMSO	1_5	DMSO_1_5	0.774
DMSO	1_DMSO	1_5	DMSO_1_5	0.947
DMSO	1_DMSO	1_5	DMSO_1_5	0.974
DMSO	1_DMSO	1_5	DMSO_1_5	0.999
DMSO	1_DMSO	1_5	DMSO_1_5	0.922
DMSO	1_DMSO	1_5	DMSO_1_5	1.076
DMSO	1_DMSO	1_5	DMSO_1_5	1.037
DMSO	1_DMSO	1_5	DMSO_1_5	0.961
DMSO	1_DMSO	1_5	DMSO_1_5	0.983
DMSO	1_DMSO	1_5	DMSO_1_5	0.877
DMSO	1_DMSO	1_5	DMSO_1_5	0.985
DMSO	1_DMSO	1_5	DMSO_1_5	0.788
DMSO	1_DMSO	1_5	DMSO_1_5	0.907
DMSO	1_DMSO	1_5	DMSO_1_5	0.898
DMSO	1_DMSO	1_5	DMSO_1_5	0.777
DMSO	1_DMSO	1_5	DMSO_1_5	0.811
DMSO	1_DMSO	1_5	DMSO_1_5	0.937
DMSO	1_DMSO	1_5	DMSO_1_5	0.992
DMSO	1_DMSO	1_5	DMSO_1_5	0.929
DMSO	1_DMSO	1_5	DMSO_1_5	0.866
DMSO	1_DMSO	1_5	DMSO_1_5	0.915
DMSO	1_DMSO	1_5	DMSO_1_5	0.925
DMSO	1_DMSO	1_5	DMSO_1_5	0.954
DMSO	1_DMSO	1_5	DMSO_1_5	0.941
DMSO	1_DMSO	1_5	DMSO_1_5	0.94
DMSO	1_DMSO	1_5	DMSO_1_5	0.833
DMSO	1_DMSO	1_5	DMSO_1_5	1.005
DMSO	1_DMSO	1_5	DMSO_1_5	0.98
DMSO	1_DMSO	1_5	DMSO_1_5	0.919
DMSO	1_DMSO	1_5	DMSO_1_5	0.885
DMSO	1_DMSO	1_5	DMSO_1_5	1.072
DMSO	1_DMSO	1_5	DMSO_1_5	1.075
DMSO	1_DMSO	1_5	DMSO_1_5	0.882
DMSO	1_DMSO	1_5	DMSO_1_5	0.895
DMSO	1_DMSO	1_5	DMSO_1_5	1.017
DMSO	1_DMSO	1_5	DMSO_1_5	0.704
DMSO	1_DMSO	1_5	DMSO_1_5	0.797
DMSO	1_DMSO	1_5	DMSO_1_5	0.756
DMSO	1_DMSO	1_5	DMSO_1_5	0.875
DMSO	1_DMSO	1_5	DMSO_1_5	1.015
DMSO	1_DMSO	1_5	DMSO_1_5	0.949
DMSO	1_DMSO	1_5	DMSO_1_5	1.102
DMSO	1_DMSO	1_5	DMSO_1_5	0.896
DMSO	1_DMSO	1_5	DMSO_1_5	0.929
DMSO	1_DMSO	1_5	DMSO_1_5	1.017
DMSO	1_DMSO	1_5	DMSO_1_5	1.047
DMSO	1_DMSO	1_5	DMSO_1_5	0.738
DMSO	1_DMSO	1_5	DMSO_1_5	0.97
DMSO	1_DMSO	1_5	DMSO_1_5	0.964
DMSO	1_DMSO	1_5	DMSO_1_5	0.913
DMSO	1_DMSO	1_5	DMSO_1_5	0.927
DMSO	1_DMSO	1_5	DMSO_1_5	0.875
DMSO	1_DMSO	1_5	DMSO_1_5	0.811
DMSO	1_DMSO	1_5	DMSO_1_5	0.982
DMSO	1_DMSO	1_5	DMSO_1_5	0.907
DMSO	1_DMSO	1_5	DMSO_1_5	0.821
DMSO	1_DMSO	1_5	DMSO_1_5	0.801
DMSO	1_DMSO	1_5	DMSO_1_5	0.799
DMSO	1_DMSO	1_5	DMSO_1_5	1.024
DMSO	1_DMSO	1_5	DMSO_1_5	1.024
DMSO	1_DMSO	1_5	DMSO_1_5	0.94
DMSO	1_DMSO	1_5	DMSO_1_5	0.799
DMSO	1_DMSO	1_5	DMSO_1_5	1.069
DMSO	1_DMSO	1_5	DMSO_1_5	1.004
DMSO	1_DMSO	1_5	DMSO_1_5	0.928
DMSO	1_DMSO	1_5	DMSO_1_5	0.947
DMSO	1_DMSO	1_5	DMSO_1_5	0.854
DMSO	1_DMSO	1_5	DMSO_1_5	0.999
DMSO	1_DMSO	1_5	DMSO_1_5	1.033
DMSO	1_DMSO	1_5	DMSO_1_5	1.088
DMSO	1_DMSO	1_5	DMSO_1_5	1.011
DMSO	1_DMSO	1_5	DMSO_1_5	0.913
DMSO	1_DMSO	1_5	DMSO_1_5	0.941
DMSO	1_DMSO	1_5	DMSO_1_5	0.94
DMSO	1_DMSO	1_5	DMSO_1_5	1.05
DMSO	1_DMSO	1_5	DMSO_1_5	0.868
DMSO	1_DMSO	1_5	DMSO_1_5	1.145
DMSO	1_DMSO	1_5	DMSO_1_5	0.95
DMSO	1_DMSO	1_5	DMSO_1_5	1.118
DMSO	1_DMSO	1_5	DMSO_1_5	0.991
DMSO	1_DMSO	1_5	DMSO_1_5	0.953
DMSO	1_DMSO	1_5	DMSO_1_5	1.014
DMSO	1_DMSO	1_5	DMSO_1_5	0.966
DMSO	1_DMSO	1_5	DMSO_1_5	0.999
DMSO	1_DMSO	1_5	DMSO_1_5	1.029
DMSO	1_DMSO	1_5	DMSO_1_5	0.987
DMSO	1_DMSO	1_5	DMSO_1_5	0.788
DMSO	1_DMSO	1_5	DMSO_1_5	1.05
DMSO	1_DMSO	1_5	DMSO_1_5	0.994
DMSO	1_DMSO	1_5	DMSO_1_5	0.966
DMSO	1_DMSO	1_5	DMSO_1_5	1.152
DMSO	1_DMSO	1_5	DMSO_1_5	0.968
DMSO	1_DMSO	1_5	DMSO_1_5	0.931
DMSO	1_DMSO	1_5	DMSO_1_5	0.953
DMSO	1_DMSO	1_5	DMSO_1_5	1.026
DMSO	1_DMSO	1_5	DMSO_1_5	0.94
DMSO	1_DMSO	1_5	DMSO_1_5	1.013
DMSO	1_DMSO	1_5	DMSO_1_5	0.99
DMSO	1_DMSO	1_5	DMSO_1_5	1.015
DMSO	1_DMSO	1_5	DMSO_1_5	0.89
DMSO	1_DMSO	1_5	DMSO_1_5	0.995
DMSO	1_DMSO	1_5	DMSO_1_5	0.978
DMSO	1_DMSO	1_5	DMSO_1_5	0.852
DMSO	1_DMSO	1_5	DMSO_1_5	0.406
DMSO	1_DMSO	1_5	DMSO_1_5	0.875
DMSO	1_DMSO	1_5	DMSO_1_5	0.534
DMSO	1_DMSO	1_5	DMSO_1_5	0.906
DMSO	1_DMSO	1_5	DMSO_1_5	0.858
DMSO	1_DMSO	1_5	DMSO_1_5	0.985
DMSO	1_DMSO	1_5	DMSO_1_5	1.011
DMSO	1_DMSO	1_5	DMSO_1_5	1.006
DMSO	1_DMSO	1_5	DMSO_1_5	0.819
DMSO	1_DMSO	1_5	DMSO_1_5	0.885
DMSO	1_DMSO	1_5	DMSO_1_5	0.835
DMSO	1_DMSO	1_5	DMSO_1_5	0.775
DMSO	1_DMSO	1_5	DMSO_1_5	0.799
DMSO	1_DMSO	1_5	DMSO_1_5	0.848
DMSO	1_DMSO	1_5	DMSO_1_5	0.832
DMSO	1_DMSO	1_5	DMSO_1_5	0.953
DMSO	1_DMSO	1_5	DMSO_1_5	0.902
DMSO	1_DMSO	1_5	DMSO_1_5	0.953
DMSO	1_DMSO	1_5	DMSO_1_5	0.882
DMSO	1_DMSO	1_5	DMSO_1_5	0.94
DMSO	1_DMSO	1_5	DMSO_1_5	0.907
DMSO	1_DMSO	1_5	DMSO_1_5	0.995
DMSO	1_DMSO	1_5	DMSO_1_5	0.971
DMSO	1_DMSO	1_5	DMSO_1_5	0.922
DMSO	1_DMSO	1_5	DMSO_1_5	1.108
DMSO	1_DMSO	1_5	DMSO_1_5	0.93
DMSO	1_DMSO	1_5	DMSO_1_5	1.026
DMSO	1_DMSO	1_5	DMSO_1_5	0.851
DMSO	1_DMSO	1_5	DMSO_1_5	0.855
DMSO	1_DMSO	1_5	DMSO_1_5	0.681
DMSO	1_DMSO	1_5	DMSO_1_5	1.018
DMSO	1_DMSO	1_5	DMSO_1_5	0.944
DMSO	1_DMSO	1_5	DMSO_1_5	0.841
DMSO	1_DMSO	1_5	DMSO_1_5	0.869
DMSO	1_DMSO	1_5	DMSO_1_5	0.923
DMSO	1_DMSO	1_5	DMSO_1_5	0.851
DMSO	1_DMSO	1_5	DMSO_1_5	0.85
DMSO	1_DMSO	1_5	DMSO_1_5	0.895
DMSO	1_DMSO	1_5	DMSO_1_5	0.985
DMSO	1_DMSO	1_5	DMSO_1_5	1.029
DMSO	1_DMSO	1_5	DMSO_1_5	1.103
DMSO	1_DMSO	1_5	DMSO_1_5	1.038
DMSO	1_DMSO	1_5	DMSO_1_5	0.991
DMSO	1_DMSO	1_6	DMSO_1_6	0.751
DMSO	1_DMSO	1_6	DMSO_1_6	0.819
DMSO	1_DMSO	1_6	DMSO_1_6	0.839
DMSO	1_DMSO	1_6	DMSO_1_6	0.869
DMSO	1_DMSO	1_6	DMSO_1_6	0.849
DMSO	1_DMSO	1_6	DMSO_1_6	0.919
DMSO	1_DMSO	1_6	DMSO_1_6	0.864
DMSO	1_DMSO	1_6	DMSO_1_6	0.819
DMSO	1_DMSO	1_6	DMSO_1_6	0.885
DMSO	1_DMSO	1_6	DMSO_1_6	0.703
DMSO	1_DMSO	1_6	DMSO_1_6	0.805
DMSO	1_DMSO	1_6	DMSO_1_6	0.899
DMSO	1_DMSO	1_6	DMSO_1_6	0.934
DMSO	1_DMSO	1_6	DMSO_1_6	0.864
DMSO	1_DMSO	1_6	DMSO_1_6	0.907
DMSO	1_DMSO	1_6	DMSO_1_6	0.876
DMSO	1_DMSO	1_6	DMSO_1_6	0.949
DMSO	1_DMSO	1_6	DMSO_1_6	0.819
DMSO	1_DMSO	1_6	DMSO_1_6	0.989
DMSO	1_DMSO	1_6	DMSO_1_6	1.057
DMSO	1_DMSO	1_6	DMSO_1_6	0.887
DMSO	1_DMSO	1_6	DMSO_1_6	0.91
DMSO	1_DMSO	1_6	DMSO_1_6	0.797
DMSO	1_DMSO	1_6	DMSO_1_6	0.887
DMSO	1_DMSO	1_6	DMSO_1_6	0.946
DMSO	1_DMSO	1_6	DMSO_1_6	1.001
DMSO	1_DMSO	1_6	DMSO_1_6	0.67
DMSO	1_DMSO	1_6	DMSO_1_6	0.899
DMSO	1_DMSO	1_6	DMSO_1_6	0.918
DMSO	1_DMSO	1_6	DMSO_1_6	0.671
DMSO	1_DMSO	1_6	DMSO_1_6	0.861
DMSO	1_DMSO	1_6	DMSO_1_6	0.879
DMSO	1_DMSO	1_6	DMSO_1_6	0.864
DMSO	1_DMSO	1_6	DMSO_1_6	0.963
DMSO	1_DMSO	1_6	DMSO_1_6	0.93
DMSO	1_DMSO	1_6	DMSO_1_6	0.761
DMSO	1_DMSO	1_6	DMSO_1_6	0.852
DMSO	1_DMSO	1_6	DMSO_1_6	0.873
DMSO	1_DMSO	1_6	DMSO_1_6	0.984
DMSO	1_DMSO	1_6	DMSO_1_6	0.854
DMSO	1_DMSO	1_6	DMSO_1_6	0.907
DMSO	1_DMSO	1_6	DMSO_1_6	0.884
DMSO	1_DMSO	1_6	DMSO_1_6	0.907
DMSO	1_DMSO	1_6	DMSO_1_6	0.831
DMSO	1_DMSO	1_6	DMSO_1_6	1.044
DMSO	1_DMSO	1_6	DMSO_1_6	0.918
DMSO	1_DMSO	1_6	DMSO_1_6	0.986
DMSO	1_DMSO	1_6	DMSO_1_6	0.774
DMSO	1_DMSO	1_6	DMSO_1_6	0.703
DMSO	1_DMSO	1_6	DMSO_1_6	0.994
DMSO	1_DMSO	1_6	DMSO_1_6	0.772
DMSO	1_DMSO	1_6	DMSO_1_6	0.884
DMSO	1_DMSO	1_6	DMSO_1_6	0.92
DMSO	1_DMSO	1_6	DMSO_1_6	0.881
DMSO	1_DMSO	1_6	DMSO_1_6	0.979
DMSO	1_DMSO	1_6	DMSO_1_6	0.998
DMSO	1_DMSO	1_6	DMSO_1_6	0.919
DMSO	1_DMSO	1_6	DMSO_1_6	0.963
DMSO	1_DMSO	1_6	DMSO_1_6	0.924
DMSO	1_DMSO	1_6	DMSO_1_6	0.887
DMSO	1_DMSO	1_6	DMSO_1_6	0.827
DMSO	1_DMSO	1_6	DMSO_1_6	0.789
DMSO	1_DMSO	1_6	DMSO_1_6	0.953
DMSO	1_DMSO	1_6	DMSO_1_6	1.031
DMSO	1_DMSO	1_6	DMSO_1_6	0.753
DMSO	1_DMSO	1_6	DMSO_1_6	0.988
DMSO	1_DMSO	1_6	DMSO_1_6	0.998
DMSO	1_DMSO	1_6	DMSO_1_6	0.942
DMSO	1_DMSO	1_6	DMSO_1_6	0.816
DMSO	1_DMSO	1_6	DMSO_1_6	0.837
DMSO	1_DMSO	1_6	DMSO_1_6	0.789
DMSO	1_DMSO	1_6	DMSO_1_6	1.009
DMSO	1_DMSO	1_6	DMSO_1_6	0.796
DMSO	1_DMSO	1_6	DMSO_1_6	1.004
DMSO	1_DMSO	1_6	DMSO_1_6	0.796
DMSO	1_DMSO	1_6	DMSO_1_6	0.84
DMSO	1_DMSO	1_6	DMSO_1_6	0.991
DMSO	1_DMSO	1_6	DMSO_1_6	0.991
DMSO	1_DMSO	1_6	DMSO_1_6	0.989
DMSO	1_DMSO	1_6	DMSO_1_6	0.998
DMSO	1_DMSO	1_6	DMSO_1_6	0.858
DMSO	1_DMSO	1_6	DMSO_1_6	0.925
DMSO	1_DMSO	1_6	DMSO_1_6	0.929
DMSO	1_DMSO	1_6	DMSO_1_6	1.014
DMSO	1_DMSO	1_6	DMSO_1_6	1.062
DMSO	1_DMSO	1_6	DMSO_1_6	0.897
DMSO	1_DMSO	1_6	DMSO_1_6	0.839
DMSO	1_DMSO	1_6	DMSO_1_6	0.84
DMSO	1_DMSO	1_6	DMSO_1_6	0.998
DMSO	1_DMSO	1_6	DMSO_1_6	0.819
DMSO	1_DMSO	1_6	DMSO_1_6	0.914
DMSO	1_DMSO	1_6	DMSO_1_6	0.897
DMSO	1_DMSO	1_6	DMSO_1_6	1.141
DMSO	1_DMSO	1_6	DMSO_1_6	0.831
DMSO	1_DMSO	1_6	DMSO_1_6	0.889
DMSO	1_DMSO	1_6	DMSO_1_6	0.956
DMSO	1_DMSO	1_6	DMSO_1_6	0.921
DMSO	1_DMSO	1_6	DMSO_1_6	1.051
DMSO	1_DMSO	1_6	DMSO_1_6	0.866
DMSO	1_DMSO	1_6	DMSO_1_6	0.867
DMSO	1_DMSO	1_6	DMSO_1_6	0.879
DMSO	1_DMSO	1_6	DMSO_1_6	0.963
DMSO	1_DMSO	1_6	DMSO_1_6	0.909
DMSO	1_DMSO	1_6	DMSO_1_6	0.751
DMSO	1_DMSO	1_6	DMSO_1_6	0.911
DMSO	1_DMSO	1_6	DMSO_1_6	0.682
DMSO	1_DMSO	1_6	DMSO_1_6	0.939
DMSO	1_DMSO	1_6	DMSO_1_6	0.904
DMSO	1_DMSO	1_6	DMSO_1_6	0.805
DMSO	1_DMSO	1_6	DMSO_1_6	0.899
DMSO	1_DMSO	1_6	DMSO_1_6	0.962
DMSO	1_DMSO	1_6	DMSO_1_6	1.009
DMSO	1_DMSO	1_6	DMSO_1_6	0.862
DMSO	1_DMSO	1_6	DMSO_1_6	0.939
DMSO	1_DMSO	1_6	DMSO_1_6	0.932
DMSO	1_DMSO	1_6	DMSO_1_6	0.746
DMSO	1_DMSO	1_6	DMSO_1_6	0.869
DMSO	1_DMSO	1_6	DMSO_1_6	0.81
DMSO	1_DMSO	1_6	DMSO_1_6	0.907
DMSO	1_DMSO	1_6	DMSO_1_6	0.954
DMSO	1_DMSO	1_6	DMSO_1_6	0.76
DMSO	1_DMSO	1_6	DMSO_1_6	0.947
DMSO	1_DMSO	1_6	DMSO_1_6	0.952
DMSO	1_DMSO	1_6	DMSO_1_6	0.792
DMSO	1_DMSO	1_6	DMSO_1_6	1.194
DMSO	1_DMSO	1_6	DMSO_1_6	0.874
DMSO	1_DMSO	1_6	DMSO_1_6	0.85
DMSO	1_DMSO	1_6	DMSO_1_6	0.866
DMSO	1_DMSO	1_6	DMSO_1_6	0.974
DMSO	1_DMSO	1_6	DMSO_1_6	0.965
DMSO	1_DMSO	1_6	DMSO_1_6	0.88
DMSO	1_DMSO	1_6	DMSO_1_6	1.02
DMSO	1_DMSO	1_6	DMSO_1_6	0.858
DMSO	1_DMSO	1_6	DMSO_1_6	0.797
DMSO	1_DMSO	1_6	DMSO_1_6	0.89
DMSO	1_DMSO	1_6	DMSO_1_6	0.884
DMSO	1_DMSO	1_6	DMSO_1_6	0.826
DMSO	1_DMSO	1_6	DMSO_1_6	0.943
DMSO	1_DMSO	1_6	DMSO_1_6	0.929
DMSO	1_DMSO	1_6	DMSO_1_6	1.018
DMSO	1_DMSO	1_6	DMSO_1_6	0.735
DMSO	1_DMSO	1_6	DMSO_1_6	0.777
DMSO	1_DMSO	1_6	DMSO_1_6	0.832
DMSO	1_DMSO	1_6	DMSO_1_6	0.925
DMSO	1_DMSO	1_6	DMSO_1_6	0.872
DMSO	1_DMSO	1_6	DMSO_1_6	1.009
DMSO	1_DMSO	1_6	DMSO_1_6	0.857
DMSO	1_DMSO	1_6	DMSO_1_6	0.852
DMSO	1_DMSO	1_6	DMSO_1_6	0.778
DMSO	1_DMSO	1_6	DMSO_1_6	0.991
DMSO	1_DMSO	1_6	DMSO_1_6	0.837
DMSO	1_DMSO	1_6	DMSO_1_6	0.995
DMSO	1_DMSO	1_6	DMSO_1_6	0.903
DMSO	1_DMSO	1_6	DMSO_1_6	0.889
DMSO	1_DMSO	1_6	DMSO_1_6	0.802
DMSO	1_DMSO	1_6	DMSO_1_6	0.972
DMSO	1_DMSO	1_6	DMSO_1_6	0.894
DMSO	1_DMSO	1_6	DMSO_1_6	0.896
DMSO	1_DMSO	1_6	DMSO_1_6	0.789
DMSO	1_DMSO	1_6	DMSO_1_6	0.819
DMSO	1_DMSO	1_6	DMSO_1_6	0.785
DMSO	1_DMSO	1_6	DMSO_1_6	0.84
DMSO	1_DMSO	1_6	DMSO_1_6	0.824
DMSO	1_DMSO	1_6	DMSO_1_6	0.979
DMSO	1_DMSO	1_6	DMSO_1_6	0.732
DMSO	1_DMSO	1_6	DMSO_1_6	0.659
DMSO	1_DMSO	1_6	DMSO_1_6	0.766
DMSO	1_DMSO	1_6	DMSO_1_6	0.857
DMSO	1_DMSO	1_6	DMSO_1_6	0.956
DMSO	1_DMSO	1_6	DMSO_1_6	0.864
DMSO	1_DMSO	1_6	DMSO_1_6	0.767
DMSO	1_DMSO	1_6	DMSO_1_6	0.761
DMSO	1_DMSO	1_6	DMSO_1_6	0.969
DMSO	1_DMSO	1_6	DMSO_1_6	0.934
DMSO	1_DMSO	1_6	DMSO_1_6	1.111
DMSO	1_DMSO	1_6	DMSO_1_6	0.908
DMSO	1_DMSO	1_6	DMSO_1_6	0.92
DMSO	1_DMSO	1_6	DMSO_1_6	1.055
DMSO	1_DMSO	1_6	DMSO_1_6	0.867
DMSO	1_DMSO	1_6	DMSO_1_6	0.982
DMSO	1_DMSO	1_6	DMSO_1_6	0.891
DMSO	1_DMSO	1_6	DMSO_1_6	1.036
DMSO	1_DMSO	1_6	DMSO_1_6	1.064
DMSO	1_DMSO	1_6	DMSO_1_6	1.049
DMSO	1_DMSO	1_6	DMSO_1_6	0.962
DMSO	1_DMSO	1_6	DMSO_1_6	0.911
DMSO	1_DMSO	1_6	DMSO_1_6	0.952
DMSO	1_DMSO	1_6	DMSO_1_6	0.807
DMSO	1_DMSO	1_6	DMSO_1_6	0.769
DMSO	1_DMSO	1_6	DMSO_1_6	0.776
DMSO	1_DMSO	1_6	DMSO_1_6	0.873
DMSO	1_DMSO	1_6	DMSO_1_6	0.782
DMSO	1_DMSO	1_6	DMSO_1_6	0.725
DMSO	1_DMSO	1_6	DMSO_1_6	0.879
DMSO	1_DMSO	1_6	DMSO_1_6	0.829
DMSO	1_DMSO	1_6	DMSO_1_6	0.901
DMSO	1_DMSO	1_6	DMSO_1_6	0.881
DMSO	1_DMSO	1_6	DMSO_1_6	0.954
DMSO	1_DMSO	1_6	DMSO_1_6	0.884
DMSO	1_DMSO	1_6	DMSO_1_6	0.718
DMSO	1_DMSO	1_6	DMSO_1_6	0.969
DMSO	1_DMSO	1_7	DMSO_1_7	0.734
DMSO	1_DMSO	1_7	DMSO_1_7	0.84
DMSO	1_DMSO	1_7	DMSO_1_7	0.809
DMSO	1_DMSO	1_7	DMSO_1_7	0.829
DMSO	1_DMSO	1_7	DMSO_1_7	0.861
DMSO	1_DMSO	1_7	DMSO_1_7	0.864
DMSO	1_DMSO	1_7	DMSO_1_7	1.024
DMSO	1_DMSO	1_7	DMSO_1_7	0.752
DMSO	1_DMSO	1_7	DMSO_1_7	0.878
DMSO	1_DMSO	1_7	DMSO_1_7	0.64
DMSO	1_DMSO	1_7	DMSO_1_7	0.902
DMSO	1_DMSO	1_7	DMSO_1_7	0.83
DMSO	1_DMSO	1_7	DMSO_1_7	0.798
DMSO	1_DMSO	1_7	DMSO_1_7	1.022
DMSO	1_DMSO	1_7	DMSO_1_7	1.073
DMSO	1_DMSO	1_7	DMSO_1_7	0.898
DMSO	1_DMSO	1_7	DMSO_1_7	0.822
DMSO	1_DMSO	1_7	DMSO_1_7	0.843
DMSO	1_DMSO	1_7	DMSO_1_7	0.938
DMSO	1_DMSO	1_7	DMSO_1_7	0.762
DMSO	1_DMSO	1_7	DMSO_1_7	0.869
DMSO	1_DMSO	1_7	DMSO_1_7	0.919
DMSO	1_DMSO	1_7	DMSO_1_7	0.859
DMSO	1_DMSO	1_7	DMSO_1_7	0.795
DMSO	1_DMSO	1_7	DMSO_1_7	1.01
DMSO	1_DMSO	1_7	DMSO_1_7	0.896
DMSO	1_DMSO	1_7	DMSO_1_7	0.889
DMSO	1_DMSO	1_7	DMSO_1_7	0.968
DMSO	1_DMSO	1_7	DMSO_1_7	0.808
DMSO	1_DMSO	1_7	DMSO_1_7	0.82
DMSO	1_DMSO	1_7	DMSO_1_7	1.005
DMSO	1_DMSO	1_7	DMSO_1_7	0.875
DMSO	1_DMSO	1_7	DMSO_1_7	0.925
DMSO	1_DMSO	1_7	DMSO_1_7	0.834
DMSO	1_DMSO	1_7	DMSO_1_7	0.742
DMSO	1_DMSO	1_7	DMSO_1_7	0.758
DMSO	1_DMSO	1_7	DMSO_1_7	0.749
DMSO	1_DMSO	1_7	DMSO_1_7	0.91
DMSO	1_DMSO	1_7	DMSO_1_7	0.787
DMSO	1_DMSO	1_7	DMSO_1_7	0.917
DMSO	1_DMSO	1_7	DMSO_1_7	0.903
DMSO	1_DMSO	1_7	DMSO_1_7	0.957
DMSO	1_DMSO	1_7	DMSO_1_7	0.831
DMSO	1_DMSO	1_7	DMSO_1_7	0.834
DMSO	1_DMSO	1_7	DMSO_1_7	1.008
DMSO	1_DMSO	1_7	DMSO_1_7	0.966
DMSO	1_DMSO	1_7	DMSO_1_7	0.772
DMSO	1_DMSO	1_7	DMSO_1_7	0.72
DMSO	1_DMSO	1_7	DMSO_1_7	0.923
DMSO	1_DMSO	1_7	DMSO_1_7	1.042
DMSO	1_DMSO	1_7	DMSO_1_7	0.923
DMSO	1_DMSO	1_7	DMSO_1_7	0.742
DMSO	1_DMSO	1_7	DMSO_1_7	0.862
DMSO	1_DMSO	1_7	DMSO_1_7	0.818
DMSO	1_DMSO	1_7	DMSO_1_7	0.892
DMSO	1_DMSO	1_7	DMSO_1_7	0.965
DMSO	1_DMSO	1_7	DMSO_1_7	1.04
DMSO	1_DMSO	1_7	DMSO_1_7	0.891
DMSO	1_DMSO	1_7	DMSO_1_7	0.87
DMSO	1_DMSO	1_7	DMSO_1_7	0.82
DMSO	1_DMSO	1_7	DMSO_1_7	0.976
DMSO	1_DMSO	1_7	DMSO_1_7	0.815
DMSO	1_DMSO	1_7	DMSO_1_7	0.822
DMSO	1_DMSO	1_7	DMSO_1_7	0.859
DMSO	1_DMSO	1_7	DMSO_1_7	0.794
DMSO	1_DMSO	1_7	DMSO_1_7	0.965
DMSO	1_DMSO	1_7	DMSO_1_7	0.805
DMSO	1_DMSO	1_7	DMSO_1_7	0.956
DMSO	1_DMSO	1_7	DMSO_1_7	0.884
DMSO	1_DMSO	1_7	DMSO_1_7	0.658
DMSO	1_DMSO	1_7	DMSO_1_7	0.981
DMSO	1_DMSO	1_7	DMSO_1_7	0.821
DMSO	1_DMSO	1_7	DMSO_1_7	0.942
DMSO	1_DMSO	1_7	DMSO_1_7	0.839
DMSO	1_DMSO	1_7	DMSO_1_7	0.692
DMSO	1_DMSO	1_7	DMSO_1_7	0.772
DMSO	1_DMSO	1_7	DMSO_1_7	0.853
DMSO	1_DMSO	1_7	DMSO_1_7	0.853
DMSO	1_DMSO	1_7	DMSO_1_7	0.837
DMSO	1_DMSO	1_7	DMSO_1_7	0.938
DMSO	1_DMSO	1_7	DMSO_1_7	0.93
DMSO	1_DMSO	1_7	DMSO_1_7	0.862
DMSO	1_DMSO	1_7	DMSO_1_7	0.858
DMSO	1_DMSO	1_7	DMSO_1_7	1.019
DMSO	1_DMSO	1_7	DMSO_1_7	0.957
DMSO	1_DMSO	1_7	DMSO_1_7	0.856
DMSO	1_DMSO	1_7	DMSO_1_7	0.905
DMSO	1_DMSO	1_7	DMSO_1_7	0.942
DMSO	1_DMSO	1_7	DMSO_1_7	1.064
DMSO	1_DMSO	1_7	DMSO_1_7	0.926
DMSO	1_DMSO	1_7	DMSO_1_7	0.977
DMSO	1_DMSO	1_7	DMSO_1_7	0.889
DMSO	1_DMSO	1_7	DMSO_1_7	0.909
DMSO	1_DMSO	1_7	DMSO_1_7	0.844
DMSO	1_DMSO	1_7	DMSO_1_7	0.957
DMSO	1_DMSO	1_7	DMSO_1_7	0.841
DMSO	1_DMSO	1_7	DMSO_1_7	0.871
DMSO	1_DMSO	1_7	DMSO_1_7	0.921
DMSO	1_DMSO	1_7	DMSO_1_7	0.926
DMSO	1_DMSO	1_7	DMSO_1_7	1.023
DMSO	1_DMSO	1_7	DMSO_1_7	0.907
DMSO	1_DMSO	1_7	DMSO_1_7	0.869
DMSO	1_DMSO	1_7	DMSO_1_7	0.993
DMSO	1_DMSO	1_7	DMSO_1_7	1.04
DMSO	1_DMSO	1_7	DMSO_1_7	0.952
DMSO	1_DMSO	1_7	DMSO_1_7	1.137
DMSO	1_DMSO	1_7	DMSO_1_7	0.938
DMSO	1_DMSO	1_7	DMSO_1_7	0.913
DMSO	1_DMSO	1_7	DMSO_1_7	0.783
DMSO	1_DMSO	1_7	DMSO_1_7	0.924
DMSO	1_DMSO	1_7	DMSO_1_7	1.04
DMSO	1_DMSO	1_7	DMSO_1_7	0.846
DMSO	1_DMSO	1_7	DMSO_1_7	0.783
DMSO	1_DMSO	1_7	DMSO_1_7	0.872
DMSO	1_DMSO	1_7	DMSO_1_7	1.001
DMSO	1_DMSO	1_7	DMSO_1_7	0.813
DMSO	1_DMSO	1_7	DMSO_1_7	1.002
DMSO	1_DMSO	1_7	DMSO_1_7	1.012
DMSO	1_DMSO	1_7	DMSO_1_7	0.749
DMSO	1_DMSO	1_7	DMSO_1_7	1.041
DMSO	1_DMSO	1_7	DMSO_1_7	0.948
DMSO	1_DMSO	1_7	DMSO_1_7	0.818
DMSO	1_DMSO	1_7	DMSO_1_7	0.757
DMSO	1_DMSO	1_7	DMSO_1_7	0.905
DMSO	1_DMSO	1_7	DMSO_1_7	0.968
DMSO	1_DMSO	1_7	DMSO_1_7	0.837
DMSO	1_DMSO	1_7	DMSO_1_7	0.799
DMSO	1_DMSO	1_7	DMSO_1_7	1.002
DMSO	1_DMSO	1_7	DMSO_1_7	1.085
DMSO	1_DMSO	1_7	DMSO_1_7	0.854
DMSO	1_DMSO	1_7	DMSO_1_7	0.95
DMSO	1_DMSO	1_7	DMSO_1_7	0.936
DMSO	1_DMSO	1_7	DMSO_1_7	0.962
DMSO	1_DMSO	1_7	DMSO_1_7	0.942
DMSO	1_DMSO	1_7	DMSO_1_7	0.98
DMSO	1_DMSO	1_7	DMSO_1_7	1.174
DMSO	1_DMSO	1_7	DMSO_1_7	0.944
DMSO	1_DMSO	1_7	DMSO_1_7	0.938
DMSO	1_DMSO	1_7	DMSO_1_7	0.968
DMSO	1_DMSO	1_7	DMSO_1_7	0.987
DMSO	1_DMSO	1_7	DMSO_1_7	1.061
DMSO	1_DMSO	1_7	DMSO_1_7	0.963
DMSO	1_DMSO	1_7	DMSO_1_7	0.884
DMSO	1_DMSO	1_7	DMSO_1_7	0.895
DMSO	1_DMSO	1_7	DMSO_1_7	1.04
DMSO	1_DMSO	1_7	DMSO_1_7	0.905
DMSO	1_DMSO	1_7	DMSO_1_7	0.825
DMSO	1_DMSO	1_7	DMSO_1_7	0.921
DMSO	1_DMSO	1_7	DMSO_1_7	0.778
DMSO	1_DMSO	1_7	DMSO_1_7	0.888
DMSO	1_DMSO	1_7	DMSO_1_7	0.835
DMSO	1_DMSO	1_7	DMSO_1_7	0.874
DMSO	1_DMSO	1_7	DMSO_1_7	0.977
DMSO	1_DMSO	1_7	DMSO_1_7	0.928
DMSO	1_DMSO	1_7	DMSO_1_7	0.942
DMSO	1_DMSO	1_7	DMSO_1_7	0.869
DMSO	1_DMSO	1_7	DMSO_1_7	0.54
DMSO	1_DMSO	1_7	DMSO_1_7	0.869
DMSO	1_DMSO	1_7	DMSO_1_7	0.865
DMSO	1_DMSO	1_7	DMSO_1_7	0.796
DMSO	1_DMSO	1_7	DMSO_1_7	0.892
DMSO	1_DMSO	1_7	DMSO_1_7	0.923
DMSO	1_DMSO	1_7	DMSO_1_7	0.614
DMSO	1_DMSO	1_7	DMSO_1_7	0.829
DMSO	1_DMSO	1_7	DMSO_1_7	0.868
DMSO	1_DMSO	1_7	DMSO_1_7	0.963
DMSO	1_DMSO	1_7	DMSO_1_7	0.943
DMSO	1_DMSO	1_7	DMSO_1_7	0.976
DMSO	1_DMSO	1_7	DMSO_1_7	1.007
DMSO	1_DMSO	1_7	DMSO_1_7	0.879
DMSO	1_DMSO	1_7	DMSO_1_7	1.052
DMSO	1_DMSO	1_7	DMSO_1_7	1.062
DMSO	1_DMSO	1_7	DMSO_1_7	0.835
DMSO	1_DMSO	1_7	DMSO_1_7	0.977
DMSO	1_DMSO	1_7	DMSO_1_7	0.877
DMSO	1_DMSO	1_7	DMSO_1_7	0.861
DMSO	1_DMSO	1_7	DMSO_1_7	0.892
DMSO	1_DMSO	1_7	DMSO_1_7	0.676
DMSO	1_DMSO	1_7	DMSO_1_7	0.883
DMSO	1_DMSO	1_7	DMSO_1_7	0.96
DMSO	1_DMSO	1_7	DMSO_1_7	0.747
DMSO	1_DMSO	1_7	DMSO_1_7	0.923
DMSO	1_DMSO	1_8	DMSO_1_8	0.889
DMSO	1_DMSO	1_8	DMSO_1_8	0.854
DMSO	1_DMSO	1_8	DMSO_1_8	0.917
DMSO	1_DMSO	1_8	DMSO_1_8	0.928
DMSO	1_DMSO	1_8	DMSO_1_8	0.745
DMSO	1_DMSO	1_8	DMSO_1_8	0.918
DMSO	1_DMSO	1_8	DMSO_1_8	0.911
DMSO	1_DMSO	1_8	DMSO_1_8	0.936
DMSO	1_DMSO	1_8	DMSO_1_8	0.981
DMSO	1_DMSO	1_8	DMSO_1_8	0.879
DMSO	1_DMSO	1_8	DMSO_1_8	0.944
DMSO	1_DMSO	1_8	DMSO_1_8	0.802
DMSO	1_DMSO	1_8	DMSO_1_8	0.927
DMSO	1_DMSO	1_8	DMSO_1_8	0.826
DMSO	1_DMSO	1_8	DMSO_1_8	0.84
DMSO	1_DMSO	1_8	DMSO_1_8	0.834
DMSO	1_DMSO	1_8	DMSO_1_8	0.894
DMSO	1_DMSO	1_8	DMSO_1_8	1.013
DMSO	1_DMSO	1_8	DMSO_1_8	0.801
DMSO	1_DMSO	1_8	DMSO_1_8	0.826
DMSO	1_DMSO	1_8	DMSO_1_8	0.9
DMSO	1_DMSO	1_8	DMSO_1_8	0.955
DMSO	1_DMSO	1_8	DMSO_1_8	0.908
DMSO	1_DMSO	1_8	DMSO_1_8	0.877
DMSO	1_DMSO	1_8	DMSO_1_8	0.923
DMSO	1_DMSO	1_8	DMSO_1_8	0.948
DMSO	1_DMSO	1_8	DMSO_1_8	0.763
DMSO	1_DMSO	1_8	DMSO_1_8	0.926
DMSO	1_DMSO	1_8	DMSO_1_8	0.86
DMSO	1_DMSO	1_8	DMSO_1_8	1.043
DMSO	1_DMSO	1_8	DMSO_1_8	1.003
DMSO	1_DMSO	1_8	DMSO_1_8	0.94
DMSO	1_DMSO	1_8	DMSO_1_8	0.802
DMSO	1_DMSO	1_8	DMSO_1_8	1.077
DMSO	1_DMSO	1_8	DMSO_1_8	0.888
DMSO	1_DMSO	1_8	DMSO_1_8	0.93
DMSO	1_DMSO	1_8	DMSO_1_8	0.909
DMSO	1_DMSO	1_8	DMSO_1_8	0.726
DMSO	1_DMSO	1_8	DMSO_1_8	0.766
DMSO	1_DMSO	1_8	DMSO_1_8	0.604
DMSO	1_DMSO	1_8	DMSO_1_8	0.605
DMSO	1_DMSO	1_8	DMSO_1_8	0.706
DMSO	1_DMSO	1_8	DMSO_1_8	0.762
DMSO	1_DMSO	1_8	DMSO_1_8	0.765
DMSO	1_DMSO	1_8	DMSO_1_8	0.886
DMSO	1_DMSO	1_8	DMSO_1_8	0.82
DMSO	1_DMSO	1_8	DMSO_1_8	0.856
DMSO	1_DMSO	1_8	DMSO_1_8	0.967
DMSO	1_DMSO	1_8	DMSO_1_8	0.886
DMSO	1_DMSO	1_8	DMSO_1_8	0.755
DMSO	1_DMSO	1_8	DMSO_1_8	0.876
DMSO	1_DMSO	1_8	DMSO_1_8	0.869
DMSO	1_DMSO	1_8	DMSO_1_8	0.934
DMSO	1_DMSO	1_8	DMSO_1_8	0.896
DMSO	1_DMSO	1_8	DMSO_1_8	0.707
DMSO	1_DMSO	1_8	DMSO_1_8	0.739
DMSO	1_DMSO	1_8	DMSO_1_8	0.72
DMSO	1_DMSO	1_8	DMSO_1_8	0.938
DMSO	1_DMSO	1_8	DMSO_1_8	0.847
DMSO	1_DMSO	1_8	DMSO_1_8	0.657
DMSO	1_DMSO	1_8	DMSO_1_8	0.867
DMSO	1_DMSO	1_8	DMSO_1_8	0.828
DMSO	1_DMSO	1_8	DMSO_1_8	0.806
DMSO	1_DMSO	1_8	DMSO_1_8	0.778
DMSO	1_DMSO	1_8	DMSO_1_8	0.808
DMSO	1_DMSO	1_8	DMSO_1_8	0.908
DMSO	1_DMSO	1_8	DMSO_1_8	0.989
DMSO	1_DMSO	1_8	DMSO_1_8	0.873
DMSO	1_DMSO	1_8	DMSO_1_8	0.837
DMSO	1_DMSO	1_8	DMSO_1_8	0.701
DMSO	1_DMSO	1_8	DMSO_1_8	0.892
DMSO	1_DMSO	1_8	DMSO_1_8	0.851
DMSO	1_DMSO	1_8	DMSO_1_8	0.863
DMSO	1_DMSO	1_8	DMSO_1_8	0.851
DMSO	1_DMSO	1_8	DMSO_1_8	0.887
DMSO	1_DMSO	1_8	DMSO_1_8	0.79
DMSO	1_DMSO	1_8	DMSO_1_8	0.798
DMSO	1_DMSO	1_8	DMSO_1_8	0.857
DMSO	1_DMSO	1_8	DMSO_1_8	0.849
DMSO	1_DMSO	1_8	DMSO_1_8	0.93
DMSO	1_DMSO	1_8	DMSO_1_8	0.798
DMSO	1_DMSO	1_8	DMSO_1_8	0.825
DMSO	1_DMSO	1_8	DMSO_1_8	0.835
DMSO	1_DMSO	1_8	DMSO_1_8	0.711
DMSO	1_DMSO	1_8	DMSO_1_8	0.817
DMSO	1_DMSO	1_8	DMSO_1_8	0.952
DMSO	1_DMSO	1_8	DMSO_1_8	0.809
DMSO	1_DMSO	1_8	DMSO_1_8	0.963
DMSO	1_DMSO	1_8	DMSO_1_8	0.834
DMSO	1_DMSO	1_8	DMSO_1_8	0.804
DMSO	1_DMSO	1_8	DMSO_1_8	0.917
DMSO	1_DMSO	1_8	DMSO_1_8	0.8
DMSO	1_DMSO	1_8	DMSO_1_8	0.796
DMSO	1_DMSO	1_8	DMSO_1_8	0.853
DMSO	1_DMSO	1_8	DMSO_1_8	0.818
DMSO	1_DMSO	1_8	DMSO_1_8	0.774
DMSO	1_DMSO	1_8	DMSO_1_8	0.876
DMSO	1_DMSO	1_8	DMSO_1_8	0.735
DMSO	1_DMSO	1_8	DMSO_1_8	0.972
DMSO	1_DMSO	1_8	DMSO_1_8	1.028
DMSO	1_DMSO	1_8	DMSO_1_8	0.938
DMSO	1_DMSO	1_8	DMSO_1_8	0.977
DMSO	1_DMSO	1_8	DMSO_1_8	0.858
DMSO	1_DMSO	1_8	DMSO_1_8	0.917
DMSO	1_DMSO	1_8	DMSO_1_8	0.917
DMSO	1_DMSO	1_8	DMSO_1_8	0.94
DMSO	1_DMSO	1_8	DMSO_1_8	1.048
DMSO	1_DMSO	1_8	DMSO_1_8	0.837
DMSO	1_DMSO	1_8	DMSO_1_8	0.762
DMSO	1_DMSO	1_8	DMSO_1_8	0.908
DMSO	1_DMSO	1_8	DMSO_1_8	0.854
DMSO	1_DMSO	1_8	DMSO_1_8	0.923
DMSO	1_DMSO	1_8	DMSO_1_8	1.057
DMSO	1_DMSO	1_8	DMSO_1_8	1.027
DMSO	1_DMSO	1_8	DMSO_1_8	0.897
DMSO	1_DMSO	1_8	DMSO_1_8	0.908
DMSO	1_DMSO	1_8	DMSO_1_8	1.007
DMSO	1_DMSO	1_8	DMSO_1_8	0.863
DMSO	1_DMSO	1_8	DMSO_1_8	0.866
DMSO	1_DMSO	1_8	DMSO_1_8	0.906
DMSO	1_DMSO	1_8	DMSO_1_8	0.956
DMSO	1_DMSO	1_8	DMSO_1_8	0.979
DMSO	1_DMSO	1_8	DMSO_1_8	0.914
DMSO	1_DMSO	1_8	DMSO_1_8	1.088
DMSO	1_DMSO	1_8	DMSO_1_8	1.068
DMSO	1_DMSO	1_8	DMSO_1_8	0.967
DMSO	1_DMSO	1_8	DMSO_1_8	0.667
DMSO	1_DMSO	1_8	DMSO_1_8	1.008
DMSO	1_DMSO	1_8	DMSO_1_8	0.977
DMSO	1_DMSO	1_8	DMSO_1_8	1.094
DMSO	1_DMSO	1_8	DMSO_1_8	0.937
DMSO	1_DMSO	1_8	DMSO_1_8	1.128
DMSO	1_DMSO	1_8	DMSO_1_8	1.007
DMSO	1_DMSO	1_8	DMSO_1_8	1.021
DMSO	1_DMSO	1_8	DMSO_1_8	0.934
DMSO	1_DMSO	1_8	DMSO_1_8	0.904
DMSO	1_DMSO	1_8	DMSO_1_8	0.899
DMSO	1_DMSO	1_8	DMSO_1_8	0.967
DMSO	1_DMSO	1_8	DMSO_1_8	0.955
DMSO	1_DMSO	1_8	DMSO_1_8	0.869
DMSO	1_DMSO	1_8	DMSO_1_8	0.974
DMSO	1_DMSO	1_8	DMSO_1_8	0.952
DMSO	1_DMSO	1_8	DMSO_1_8	1.038
DMSO	1_DMSO	1_8	DMSO_1_8	0.943
DMSO	1_DMSO	1_8	DMSO_1_8	0.78
DMSO	1_DMSO	1_8	DMSO_1_8	0.913
DMSO	1_DMSO	1_8	DMSO_1_8	0.956
DMSO	1_DMSO	1_8	DMSO_1_8	0.93
DMSO	1_DMSO	1_8	DMSO_1_8	1.028
DMSO	1_DMSO	1_8	DMSO_1_8	0.899
DMSO	1_DMSO	1_8	DMSO_1_8	0.897
DMSO	1_DMSO	1_8	DMSO_1_8	0.908
DMSO	1_DMSO	1_8	DMSO_1_8	0.558
DMSO	1_DMSO	1_8	DMSO_1_8	0.896
DMSO	1_DMSO	1_8	DMSO_1_8	0.88
DMSO	1_DMSO	1_8	DMSO_1_8	0.868
DMSO	1_DMSO	1_8	DMSO_1_8	1.05
DMSO	1_DMSO	1_8	DMSO_1_8	1.003
DMSO	1_DMSO	1_8	DMSO_1_8	0.992
DMSO	1_DMSO	1_8	DMSO_1_8	1.028
DMSO	1_DMSO	1_8	DMSO_1_8	0.896
DMSO	1_DMSO	1_8	DMSO_1_8	0.828
DMSO	1_DMSO	1_8	DMSO_1_8	1.011
DMSO	1_DMSO	1_8	DMSO_1_8	0.889
DMSO	1_DMSO	1_8	DMSO_1_8	0.963
DMSO	1_DMSO	1_8	DMSO_1_8	1.062
DMSO	1_DMSO	1_8	DMSO_1_8	1.021
DMSO	1_DMSO	1_8	DMSO_1_8	0.928
DMSO	1_DMSO	1_8	DMSO_1_8	0.94
DMSO	1_DMSO	1_8	DMSO_1_8	0.834
DMSO	1_DMSO	1_8	DMSO_1_8	0.974
DMSO	1_DMSO	1_8	DMSO_1_8	1.131
DMSO	1_DMSO	1_8	DMSO_1_8	1.116
DMSO	1_DMSO	1_8	DMSO_1_8	0.995
DMSO	1_DMSO	1_8	DMSO_1_8	0.925
DMSO	1_DMSO	1_8	DMSO_1_8	0.946
DMSO	1_DMSO	1_8	DMSO_1_8	0.816
DMSO	1_DMSO	1_8	DMSO_1_8	0.916
DMSO	1_DMSO	1_9	DMSO_1_9	0.899
DMSO	1_DMSO	1_9	DMSO_1_9	0.961
DMSO	1_DMSO	1_9	DMSO_1_9	0.782
DMSO	1_DMSO	1_9	DMSO_1_9	0.698
DMSO	1_DMSO	1_9	DMSO_1_9	0.856
DMSO	1_DMSO	1_9	DMSO_1_9	0.944
DMSO	1_DMSO	1_9	DMSO_1_9	0.879
DMSO	1_DMSO	1_9	DMSO_1_9	0.834
DMSO	1_DMSO	1_9	DMSO_1_9	0.878
DMSO	1_DMSO	1_9	DMSO_1_9	0.824
DMSO	1_DMSO	1_9	DMSO_1_9	0.94
DMSO	1_DMSO	1_9	DMSO_1_9	0.848
DMSO	1_DMSO	1_9	DMSO_1_9	0.807
DMSO	1_DMSO	1_9	DMSO_1_9	0.896
DMSO	1_DMSO	1_9	DMSO_1_9	0.97
DMSO	1_DMSO	1_9	DMSO_1_9	1.037
DMSO	1_DMSO	1_9	DMSO_1_9	0.889
DMSO	1_DMSO	1_9	DMSO_1_9	0.835
DMSO	1_DMSO	1_9	DMSO_1_9	1.029
DMSO	1_DMSO	1_9	DMSO_1_9	0.719
DMSO	1_DMSO	1_9	DMSO_1_9	0.771
DMSO	1_DMSO	1_9	DMSO_1_9	0.713
DMSO	1_DMSO	1_9	DMSO_1_9	0.847
DMSO	1_DMSO	1_9	DMSO_1_9	0.682
DMSO	1_DMSO	1_9	DMSO_1_9	0.766
DMSO	1_DMSO	1_9	DMSO_1_9	0.862
DMSO	1_DMSO	1_9	DMSO_1_9	0.601
DMSO	1_DMSO	1_9	DMSO_1_9	0.739
DMSO	1_DMSO	1_9	DMSO_1_9	0.682
DMSO	1_DMSO	1_9	DMSO_1_9	0.824
DMSO	1_DMSO	1_9	DMSO_1_9	0.771
DMSO	1_DMSO	1_9	DMSO_1_9	0.917
DMSO	1_DMSO	1_9	DMSO_1_9	0.887
DMSO	1_DMSO	1_9	DMSO_1_9	0.745
DMSO	1_DMSO	1_9	DMSO_1_9	0.807
DMSO	1_DMSO	1_9	DMSO_1_9	0.805
DMSO	1_DMSO	1_9	DMSO_1_9	0.606
DMSO	1_DMSO	1_9	DMSO_1_9	0.808
DMSO	1_DMSO	1_9	DMSO_1_9	0.619
DMSO	1_DMSO	1_9	DMSO_1_9	0.881
DMSO	1_DMSO	1_9	DMSO_1_9	0.807
DMSO	1_DMSO	1_9	DMSO_1_9	0.892
DMSO	1_DMSO	1_9	DMSO_1_9	0.551
DMSO	1_DMSO	1_9	DMSO_1_9	0.796
DMSO	1_DMSO	1_9	DMSO_1_9	0.863
DMSO	1_DMSO	1_9	DMSO_1_9	0.878
DMSO	1_DMSO	1_9	DMSO_1_9	0.847
DMSO	1_DMSO	1_9	DMSO_1_9	0.747
DMSO	1_DMSO	1_9	DMSO_1_9	0.824
DMSO	1_DMSO	1_9	DMSO_1_9	0.829
DMSO	1_DMSO	1_9	DMSO_1_9	0.799
DMSO	1_DMSO	1_9	DMSO_1_9	0.886
DMSO	1_DMSO	1_9	DMSO_1_9	0.829
DMSO	1_DMSO	1_9	DMSO_1_9	0.867
DMSO	1_DMSO	1_9	DMSO_1_9	0.784
DMSO	1_DMSO	1_9	DMSO_1_9	0.807
DMSO	1_DMSO	1_9	DMSO_1_9	0.917
DMSO	1_DMSO	1_9	DMSO_1_9	0.807
DMSO	1_DMSO	1_9	DMSO_1_9	0.885
DMSO	1_DMSO	1_9	DMSO_1_9	0.911
DMSO	1_DMSO	1_9	DMSO_1_9	0.734
DMSO	1_DMSO	1_9	DMSO_1_9	0.756
DMSO	1_DMSO	1_9	DMSO_1_9	0.743
DMSO	1_DMSO	1_9	DMSO_1_9	0.808
DMSO	1_DMSO	1_9	DMSO_1_9	0.832
DMSO	1_DMSO	1_9	DMSO_1_9	0.842
DMSO	1_DMSO	1_9	DMSO_1_9	0.698
DMSO	1_DMSO	1_9	DMSO_1_9	0.63
DMSO	1_DMSO	1_9	DMSO_1_9	0.788
DMSO	1_DMSO	1_9	DMSO_1_9	0.715
DMSO	1_DMSO	1_9	DMSO_1_9	0.86
DMSO	1_DMSO	1_9	DMSO_1_9	0.752
DMSO	1_DMSO	1_9	DMSO_1_9	0.828
DMSO	1_DMSO	1_9	DMSO_1_9	0.88
DMSO	1_DMSO	1_9	DMSO_1_9	0.826
DMSO	1_DMSO	1_9	DMSO_1_9	0.754
DMSO	1_DMSO	1_9	DMSO_1_9	0.681
DMSO	1_DMSO	1_9	DMSO_1_9	0.838
DMSO	1_DMSO	1_9	DMSO_1_9	0.924
DMSO	1_DMSO	1_9	DMSO_1_9	0.808
DMSO	1_DMSO	1_9	DMSO_1_9	0.829
DMSO	1_DMSO	1_9	DMSO_1_9	0.899
DMSO	1_DMSO	1_9	DMSO_1_9	0.863
DMSO	1_DMSO	1_9	DMSO_1_9	0.809
DMSO	1_DMSO	1_9	DMSO_1_9	0.797
DMSO	1_DMSO	1_9	DMSO_1_9	0.799
DMSO	1_DMSO	1_9	DMSO_1_9	0.771
DMSO	1_DMSO	1_9	DMSO_1_9	0.691
DMSO	1_DMSO	1_9	DMSO_1_9	0.96
DMSO	1_DMSO	1_9	DMSO_1_9	0.9
DMSO	1_DMSO	1_9	DMSO_1_9	0.971
DMSO	1_DMSO	1_9	DMSO_1_9	0.716
DMSO	1_DMSO	1_9	DMSO_1_9	0.763
DMSO	1_DMSO	1_9	DMSO_1_9	0.851
DMSO	1_DMSO	1_9	DMSO_1_9	0.838
DMSO	1_DMSO	1_9	DMSO_1_9	0.937
DMSO	1_DMSO	1_9	DMSO_1_9	0.914
DMSO	1_DMSO	1_9	DMSO_1_9	0.829
DMSO	1_DMSO	1_9	DMSO_1_9	0.846
DMSO	1_DMSO	1_9	DMSO_1_9	0.818
DMSO	1_DMSO	1_9	DMSO_1_9	0.882
DMSO	1_DMSO	1_9	DMSO_1_9	1.029
DMSO	1_DMSO	1_9	DMSO_1_9	0.818
DMSO	1_DMSO	1_9	DMSO_1_9	0.882
DMSO	1_DMSO	1_9	DMSO_1_9	0.808
DMSO	1_DMSO	1_9	DMSO_1_9	0.881
DMSO	1_DMSO	1_9	DMSO_1_9	0.809
DMSO	1_DMSO	1_9	DMSO_1_9	0.808
DMSO	1_DMSO	1_9	DMSO_1_9	0.83
DMSO	1_DMSO	1_9	DMSO_1_9	1.086
DMSO	1_DMSO	1_9	DMSO_1_9	0.922
DMSO	1_DMSO	1_9	DMSO_1_9	1.033
DMSO	1_DMSO	1_9	DMSO_1_9	0.788
DMSO	1_DMSO	1_9	DMSO_1_9	0.911
DMSO	1_DMSO	1_9	DMSO_1_9	1.185
DMSO	1_DMSO	1_9	DMSO_1_9	0.89
DMSO	1_DMSO	1_9	DMSO_1_9	0.778
DMSO	1_DMSO	1_9	DMSO_1_9	0.991
DMSO	1_DMSO	1_9	DMSO_1_9	1.138
DMSO	1_DMSO	1_9	DMSO_1_9	0.93
DMSO	1_DMSO	1_9	DMSO_1_9	0.947
DMSO	1_DMSO	1_9	DMSO_1_9	0.801
DMSO	1_DMSO	1_9	DMSO_1_9	0.76
DMSO	1_DMSO	1_9	DMSO_1_9	1.058
DMSO	1_DMSO	1_9	DMSO_1_9	1.004
DMSO	1_DMSO	1_9	DMSO_1_9	0.784
DMSO	1_DMSO	1_9	DMSO_1_9	0.926
DMSO	1_DMSO	1_9	DMSO_1_9	0.772
DMSO	1_DMSO	1_9	DMSO_1_9	0.761
DMSO	1_DMSO	1_9	DMSO_1_9	0.738
DMSO	1_DMSO	1_9	DMSO_1_9	0.834
DMSO	1_DMSO	1_9	DMSO_1_9	0.808
DMSO	1_DMSO	1_9	DMSO_1_9	0.903
DMSO	1_DMSO	1_9	DMSO_1_9	0.886
DMSO	1_DMSO	1_9	DMSO_1_9	0.784
DMSO	1_DMSO	1_9	DMSO_1_9	0.774
DMSO	1_DMSO	1_9	DMSO_1_9	0.763
DMSO	1_DMSO	1_9	DMSO_1_9	0.894
DMSO	1_DMSO	1_9	DMSO_1_9	0.968
DMSO	1_DMSO	1_9	DMSO_1_9	0.921
DMSO	1_DMSO	1_9	DMSO_1_9	0.899
DMSO	1_DMSO	1_9	DMSO_1_9	0.766
DMSO	1_DMSO	1_9	DMSO_1_9	0.717
DMSO	1_DMSO	1_9	DMSO_1_9	0.94
DMSO	1_DMSO	1_9	DMSO_1_9	0.844
DMSO	1_DMSO	1_9	DMSO_1_9	0.911
DMSO	1_DMSO	1_9	DMSO_1_9	0.969
DMSO	1_DMSO	1_9	DMSO_1_9	0.899
DMSO	1_DMSO	1_9	DMSO_1_9	0.84
DMSO	1_DMSO	1_9	DMSO_1_9	0.94
DMSO	1_DMSO	1_9	DMSO_1_9	0.832
DMSO	1_DMSO	1_9	DMSO_1_9	0.841
DMSO	1_DMSO	1_9	DMSO_1_9	0.806
DMSO	1_DMSO	1_9	DMSO_1_9	0.702
DMSO	1_DMSO	1_9	DMSO_1_9	0.935
DMSO	1_DMSO	1_9	DMSO_1_9	0.841
DMSO	1_DMSO	1_9	DMSO_1_9	0.902
DMSO	1_DMSO	1_9	DMSO_1_9	0.838
DMSO	1_DMSO	1_9	DMSO_1_9	0.674
DMSO	1_DMSO	1_9	DMSO_1_9	0.962
DMSO	1_DMSO	1_9	DMSO_1_9	0.792
DMSO	1_DMSO	1_9	DMSO_1_9	0.789
DMSO	1_DMSO	1_9	DMSO_1_9	0.821
DMSO	1_DMSO	1_9	DMSO_1_9	0.731
DMSO	1_DMSO	1_9	DMSO_1_9	0.797
DMSO	1_DMSO	1_9	DMSO_1_9	0.999
DMSO	1_DMSO	1_9	DMSO_1_9	0.912
DMSO	1_DMSO	1_9	DMSO_1_9	0.766
DMSO	1_DMSO	1_9	DMSO_1_9	0.825
DMSO	1_DMSO	1_9	DMSO_1_9	0.821
DMSO	1_DMSO	1_9	DMSO_1_9	1.003
DMSO	1_DMSO	1_9	DMSO_1_9	0.919
DMSO	1_DMSO	1_9	DMSO_1_9	0.811
DMSO	1_DMSO	1_9	DMSO_1_9	0.66
DMSO	1_DMSO	1_9	DMSO_1_9	0.677
DMSO	1_DMSO	1_9	DMSO_1_9	0.785
DMSO	1_DMSO	1_9	DMSO_1_9	0.812
DMSO	1_DMSO	1_9	DMSO_1_9	0.92
DMSO	1_DMSO	1_9	DMSO_1_9	0.855
DMSO	1_DMSO	1_9	DMSO_1_9	0.745
DMSO	1_DMSO	1_9	DMSO_1_9	0.943
DMSO	1_DMSO	1_9	DMSO_1_9	0.771
DMSO	1_DMSO	1_9	DMSO_1_9	0.796
DMSO	1_DMSO	1_9	DMSO_1_9	0.98
DMSO	1_DMSO	1_9	DMSO_1_9	0.911
DMSO	1_DMSO	1_9	DMSO_1_9	0.914
DMSO	1_DMSO	1_9	DMSO_1_9	0.999
DMSO	1_DMSO	1_9	DMSO_1_9	0.824
DMSO	1_DMSO	1_9	DMSO_1_9	0.743
DMSO	1_DMSO	2_4	DMSO_2_4	0.701
DMSO	1_DMSO	2_4	DMSO_2_4	0.827
DMSO	1_DMSO	2_4	DMSO_2_4	0.883
DMSO	1_DMSO	2_4	DMSO_2_4	0.844
DMSO	1_DMSO	2_4	DMSO_2_4	0.78
DMSO	1_DMSO	2_4	DMSO_2_4	0.802
DMSO	1_DMSO	2_4	DMSO_2_4	1.066
DMSO	1_DMSO	2_4	DMSO_2_4	0.853
DMSO	1_DMSO	2_4	DMSO_2_4	0.555
DMSO	1_DMSO	2_4	DMSO_2_4	0.842
DMSO	1_DMSO	2_4	DMSO_2_4	0.758
DMSO	1_DMSO	2_4	DMSO_2_4	0.787
DMSO	1_DMSO	2_4	DMSO_2_4	0.876
DMSO	1_DMSO	2_4	DMSO_2_4	0.821
DMSO	1_DMSO	2_4	DMSO_2_4	0.807
DMSO	1_DMSO	2_4	DMSO_2_4	0.649
DMSO	1_DMSO	2_4	DMSO_2_4	0.686
DMSO	1_DMSO	2_4	DMSO_2_4	0.744
DMSO	1_DMSO	2_4	DMSO_2_4	0.948
DMSO	1_DMSO	2_4	DMSO_2_4	0.872
DMSO	1_DMSO	2_4	DMSO_2_4	0.52
DMSO	1_DMSO	2_4	DMSO_2_4	0.867
DMSO	1_DMSO	2_4	DMSO_2_4	0.844
DMSO	1_DMSO	2_4	DMSO_2_4	0.725
DMSO	1_DMSO	2_4	DMSO_2_4	0.763
DMSO	1_DMSO	2_4	DMSO_2_4	0.856
DMSO	1_DMSO	2_4	DMSO_2_4	0.79
DMSO	1_DMSO	2_4	DMSO_2_4	0.665
DMSO	1_DMSO	2_4	DMSO_2_4	0.85
DMSO	1_DMSO	2_4	DMSO_2_4	0.721
DMSO	1_DMSO	2_4	DMSO_2_4	0.72
DMSO	1_DMSO	2_4	DMSO_2_4	0.789
DMSO	1_DMSO	2_4	DMSO_2_4	0.771
DMSO	1_DMSO	2_4	DMSO_2_4	0.769
DMSO	1_DMSO	2_4	DMSO_2_4	0.736
DMSO	1_DMSO	2_4	DMSO_2_4	0.777
DMSO	1_DMSO	2_4	DMSO_2_4	0.822
DMSO	1_DMSO	2_4	DMSO_2_4	0.635
DMSO	1_DMSO	2_4	DMSO_2_4	0.709
DMSO	1_DMSO	2_4	DMSO_2_4	0.695
DMSO	1_DMSO	2_4	DMSO_2_4	0.791
DMSO	1_DMSO	2_4	DMSO_2_4	0.713
DMSO	1_DMSO	2_4	DMSO_2_4	0.732
DMSO	1_DMSO	2_4	DMSO_2_4	0.858
DMSO	1_DMSO	2_4	DMSO_2_4	0.732
DMSO	1_DMSO	2_4	DMSO_2_4	0.901
DMSO	1_DMSO	2_4	DMSO_2_4	0.828
DMSO	1_DMSO	2_4	DMSO_2_4	0.724
DMSO	1_DMSO	2_4	DMSO_2_4	0.69
DMSO	1_DMSO	2_4	DMSO_2_4	0.783
DMSO	1_DMSO	2_4	DMSO_2_4	0.897
DMSO	1_DMSO	2_4	DMSO_2_4	0.749
DMSO	1_DMSO	2_4	DMSO_2_4	0.85
DMSO	1_DMSO	2_4	DMSO_2_4	0.772
DMSO	1_DMSO	2_4	DMSO_2_4	0.803
DMSO	1_DMSO	2_4	DMSO_2_4	0.783
DMSO	1_DMSO	2_4	DMSO_2_4	1.065
DMSO	1_DMSO	2_4	DMSO_2_4	0.753
DMSO	1_DMSO	2_4	DMSO_2_4	0.796
DMSO	1_DMSO	2_4	DMSO_2_4	0.733
DMSO	1_DMSO	2_4	DMSO_2_4	0.95
DMSO	1_DMSO	2_4	DMSO_2_4	0.668
DMSO	1_DMSO	2_4	DMSO_2_4	0.586
DMSO	1_DMSO	2_4	DMSO_2_4	0.885
DMSO	1_DMSO	2_4	DMSO_2_4	0.584
DMSO	1_DMSO	2_4	DMSO_2_4	0.773
DMSO	1_DMSO	2_4	DMSO_2_4	0.566
DMSO	1_DMSO	2_4	DMSO_2_4	0.771
DMSO	1_DMSO	2_4	DMSO_2_4	0.693
DMSO	1_DMSO	2_4	DMSO_2_4	0.877
DMSO	1_DMSO	2_4	DMSO_2_4	0.821
DMSO	1_DMSO	2_4	DMSO_2_4	0.89
DMSO	1_DMSO	2_4	DMSO_2_4	0.609
DMSO	1_DMSO	2_4	DMSO_2_4	0.508
DMSO	1_DMSO	2_4	DMSO_2_4	0.787
DMSO	1_DMSO	2_4	DMSO_2_4	0.863
DMSO	1_DMSO	2_4	DMSO_2_4	0.9
DMSO	1_DMSO	2_4	DMSO_2_4	0.896
DMSO	1_DMSO	2_4	DMSO_2_4	0.77
DMSO	1_DMSO	2_4	DMSO_2_4	0.773
DMSO	1_DMSO	2_4	DMSO_2_4	0.682
DMSO	1_DMSO	2_4	DMSO_2_4	0.823
DMSO	1_DMSO	2_4	DMSO_2_4	0.751
DMSO	1_DMSO	2_4	DMSO_2_4	0.769
DMSO	1_DMSO	2_4	DMSO_2_4	0.79
DMSO	1_DMSO	2_4	DMSO_2_4	0.693
DMSO	1_DMSO	2_4	DMSO_2_4	0.685
DMSO	1_DMSO	2_4	DMSO_2_4	0.764
DMSO	1_DMSO	2_4	DMSO_2_4	0.88
DMSO	1_DMSO	2_4	DMSO_2_4	0.816
DMSO	1_DMSO	2_4	DMSO_2_4	0.875
DMSO	1_DMSO	2_4	DMSO_2_4	0.8
DMSO	1_DMSO	2_4	DMSO_2_4	0.775
DMSO	1_DMSO	2_4	DMSO_2_4	0.785
DMSO	1_DMSO	2_4	DMSO_2_4	0.805
DMSO	1_DMSO	2_4	DMSO_2_4	0.613
DMSO	1_DMSO	2_4	DMSO_2_4	0.923
DMSO	1_DMSO	2_4	DMSO_2_4	0.867
DMSO	1_DMSO	2_4	DMSO_2_4	0.785
DMSO	1_DMSO	2_4	DMSO_2_4	0.732
DMSO	1_DMSO	2_4	DMSO_2_4	0.783
DMSO	1_DMSO	2_4	DMSO_2_4	0.619
DMSO	1_DMSO	2_4	DMSO_2_4	0.856
DMSO	1_DMSO	2_4	DMSO_2_4	0.903
DMSO	1_DMSO	2_4	DMSO_2_4	0.675
DMSO	1_DMSO	2_4	DMSO_2_4	0.817
DMSO	1_DMSO	2_4	DMSO_2_4	0.893
DMSO	1_DMSO	2_4	DMSO_2_4	1.038
DMSO	1_DMSO	2_4	DMSO_2_4	0.573
DMSO	1_DMSO	2_4	DMSO_2_4	0.985
DMSO	1_DMSO	2_4	DMSO_2_4	0.888
DMSO	1_DMSO	2_4	DMSO_2_4	0.774
DMSO	1_DMSO	2_4	DMSO_2_4	0.994
DMSO	1_DMSO	2_4	DMSO_2_4	0.997
DMSO	1_DMSO	2_4	DMSO_2_4	0.86
DMSO	1_DMSO	2_4	DMSO_2_4	0.848
DMSO	1_DMSO	2_4	DMSO_2_4	0.829
DMSO	1_DMSO	2_4	DMSO_2_4	0.858
DMSO	1_DMSO	2_4	DMSO_2_4	0.789
DMSO	1_DMSO	2_4	DMSO_2_4	0.738
DMSO	1_DMSO	2_4	DMSO_2_4	0.79
DMSO	1_DMSO	2_4	DMSO_2_4	0.773
DMSO	1_DMSO	2_4	DMSO_2_4	0.931
DMSO	1_DMSO	2_4	DMSO_2_4	0.693
DMSO	1_DMSO	2_4	DMSO_2_4	0.816
DMSO	1_DMSO	2_4	DMSO_2_4	0.916
DMSO	1_DMSO	2_4	DMSO_2_4	0.829
DMSO	1_DMSO	2_4	DMSO_2_4	0.805
DMSO	1_DMSO	2_4	DMSO_2_4	0.823
DMSO	1_DMSO	2_4	DMSO_2_4	0.804
DMSO	1_DMSO	2_4	DMSO_2_4	0.895
DMSO	1_DMSO	2_4	DMSO_2_4	0.911
DMSO	1_DMSO	2_4	DMSO_2_4	0.821
DMSO	1_DMSO	2_4	DMSO_2_4	0.711
DMSO	1_DMSO	2_4	DMSO_2_4	0.776
DMSO	1_DMSO	2_4	DMSO_2_4	0.751
DMSO	1_DMSO	2_4	DMSO_2_4	0.838
DMSO	1_DMSO	2_4	DMSO_2_4	0.814
DMSO	1_DMSO	2_4	DMSO_2_4	1.029
DMSO	1_DMSO	2_4	DMSO_2_4	1.049
DMSO	1_DMSO	2_4	DMSO_2_4	0.894
DMSO	1_DMSO	2_4	DMSO_2_4	0.931
DMSO	1_DMSO	2_4	DMSO_2_4	0.878
DMSO	1_DMSO	2_4	DMSO_2_4	0.722
DMSO	1_DMSO	2_4	DMSO_2_4	0.741
DMSO	1_DMSO	2_4	DMSO_2_4	0.895
DMSO	1_DMSO	2_4	DMSO_2_4	0.623
DMSO	1_DMSO	2_4	DMSO_2_4	0.892
DMSO	1_DMSO	2_4	DMSO_2_4	0.864
DMSO	1_DMSO	2_4	DMSO_2_4	0.796
DMSO	1_DMSO	2_4	DMSO_2_4	0.803
DMSO	1_DMSO	2_4	DMSO_2_4	0.884
DMSO	1_DMSO	2_4	DMSO_2_4	0.72
DMSO	1_DMSO	2_4	DMSO_2_4	0.785
DMSO	1_DMSO	2_4	DMSO_2_4	0.876
DMSO	1_DMSO	2_4	DMSO_2_4	0.894
DMSO	1_DMSO	2_4	DMSO_2_4	0.874
DMSO	1_DMSO	2_4	DMSO_2_4	0.805
DMSO	1_DMSO	2_4	DMSO_2_4	0.739
DMSO	1_DMSO	2_4	DMSO_2_4	0.454
DMSO	1_DMSO	2_4	DMSO_2_4	0.816
DMSO	1_DMSO	2_4	DMSO_2_4	0.849
DMSO	1_DMSO	2_4	DMSO_2_4	1.025
DMSO	1_DMSO	2_4	DMSO_2_4	0.957
DMSO	1_DMSO	2_4	DMSO_2_4	0.873
DMSO	1_DMSO	2_4	DMSO_2_4	0.814
DMSO	1_DMSO	2_4	DMSO_2_4	0.824
DMSO	1_DMSO	2_4	DMSO_2_4	0.762
DMSO	1_DMSO	2_4	DMSO_2_4	0.491
DMSO	1_DMSO	2_4	DMSO_2_4	0.621
DMSO	1_DMSO	2_4	DMSO_2_4	0.818
DMSO	1_DMSO	2_4	DMSO_2_4	0.937
DMSO	1_DMSO	2_4	DMSO_2_4	0.881
DMSO	1_DMSO	2_4	DMSO_2_4	0.918
DMSO	1_DMSO	2_4	DMSO_2_4	0.697
DMSO	1_DMSO	2_4	DMSO_2_4	0.856
DMSO	1_DMSO	2_4	DMSO_2_4	0.783
DMSO	1_DMSO	2_4	DMSO_2_4	0.88
DMSO	1_DMSO	2_4	DMSO_2_4	1.007
DMSO	1_DMSO	2_4	DMSO_2_4	0.816
DMSO	1_DMSO	2_4	DMSO_2_4	0.573
DMSO	1_DMSO	2_4	DMSO_2_4	0.818
DMSO	1_DMSO	2_4	DMSO_2_4	1.007
DMSO	1_DMSO	2_4	DMSO_2_4	0.937
DMSO	1_DMSO	2_4	DMSO_2_4	0.844
DMSO	1_DMSO	2_4	DMSO_2_4	0.805
DMSO	1_DMSO	2_4	DMSO_2_4	0.812
DMSO	1_DMSO	2_4	DMSO_2_4	0.774
DMSO	1_DMSO	2_4	DMSO_2_4	0.632
DMSO	1_DMSO	2_4	DMSO_2_4	0.807
DMSO	1_DMSO	2_4	DMSO_2_4	0.964
DMSO	1_DMSO	2_4	DMSO_2_4	0.794
DMSO	1_DMSO	2_4	DMSO_2_4	0.592
DMSO	1_DMSO	2_4	DMSO_2_4	0.923
DMSO	1_DMSO	2_4	DMSO_2_4	0.517
DMSO	1_DMSO	2_4	DMSO_2_4	0.753
DMSO	1_DMSO	2_4	DMSO_2_4	0.623
DMSO	1_DMSO	2_4	DMSO_2_4	0.883
DMSO	1_DMSO	2_4	DMSO_2_4	0.836
DMSO	1_DMSO	2_4	DMSO_2_4	0.859
DMSO	1_DMSO	2_4	DMSO_2_4	0.864
DMSO	1_DMSO	2_4	DMSO_2_4	0.656
DMSO	1_DMSO	2_4	DMSO_2_4	0.796
DMSO	1_DMSO	2_5	DMSO_2_5	0.84
DMSO	1_DMSO	2_5	DMSO_2_5	0.822
DMSO	1_DMSO	2_5	DMSO_2_5	0.632
DMSO	1_DMSO	2_5	DMSO_2_5	1.005
DMSO	1_DMSO	2_5	DMSO_2_5	0.704
DMSO	1_DMSO	2_5	DMSO_2_5	0.866
DMSO	1_DMSO	2_5	DMSO_2_5	0.915
DMSO	1_DMSO	2_5	DMSO_2_5	0.829
DMSO	1_DMSO	2_5	DMSO_2_5	0.789
DMSO	1_DMSO	2_5	DMSO_2_5	0.86
DMSO	1_DMSO	2_5	DMSO_2_5	0.533
DMSO	1_DMSO	2_5	DMSO_2_5	0.589
DMSO	1_DMSO	2_5	DMSO_2_5	0.621
DMSO	1_DMSO	2_5	DMSO_2_5	0.68
DMSO	1_DMSO	2_5	DMSO_2_5	0.37
DMSO	1_DMSO	2_5	DMSO_2_5	0.623
DMSO	1_DMSO	2_5	DMSO_2_5	0.801
DMSO	1_DMSO	2_5	DMSO_2_5	0.864
DMSO	1_DMSO	2_5	DMSO_2_5	0.803
DMSO	1_DMSO	2_5	DMSO_2_5	0.457
DMSO	1_DMSO	2_5	DMSO_2_5	0.639
DMSO	1_DMSO	2_5	DMSO_2_5	0.769
DMSO	1_DMSO	2_5	DMSO_2_5	0.756
DMSO	1_DMSO	2_5	DMSO_2_5	0.869
DMSO	1_DMSO	2_5	DMSO_2_5	0.774
DMSO	1_DMSO	2_5	DMSO_2_5	0.701
DMSO	1_DMSO	2_5	DMSO_2_5	0.894
DMSO	1_DMSO	2_5	DMSO_2_5	0.989
DMSO	1_DMSO	2_5	DMSO_2_5	0.867
DMSO	1_DMSO	2_5	DMSO_2_5	0.82
DMSO	1_DMSO	2_5	DMSO_2_5	0.642
DMSO	1_DMSO	2_5	DMSO_2_5	0.856
DMSO	1_DMSO	2_5	DMSO_2_5	0.764
DMSO	1_DMSO	2_5	DMSO_2_5	0.707
DMSO	1_DMSO	2_5	DMSO_2_5	0.681
DMSO	1_DMSO	2_5	DMSO_2_5	0.518
DMSO	1_DMSO	2_5	DMSO_2_5	0.751
DMSO	1_DMSO	2_5	DMSO_2_5	0.853
DMSO	1_DMSO	2_5	DMSO_2_5	0.803
DMSO	1_DMSO	2_5	DMSO_2_5	0.731
DMSO	1_DMSO	2_5	DMSO_2_5	0.901
DMSO	1_DMSO	2_5	DMSO_2_5	0.794
DMSO	1_DMSO	2_5	DMSO_2_5	0.781
DMSO	1_DMSO	2_5	DMSO_2_5	0.583
DMSO	1_DMSO	2_5	DMSO_2_5	0.801
DMSO	1_DMSO	2_5	DMSO_2_5	0.746
DMSO	1_DMSO	2_5	DMSO_2_5	0.782
DMSO	1_DMSO	2_5	DMSO_2_5	0.586
DMSO	1_DMSO	2_5	DMSO_2_5	0.621
DMSO	1_DMSO	2_5	DMSO_2_5	0.816
DMSO	1_DMSO	2_5	DMSO_2_5	0.934
DMSO	1_DMSO	2_5	DMSO_2_5	0.837
DMSO	1_DMSO	2_5	DMSO_2_5	0.886
DMSO	1_DMSO	2_5	DMSO_2_5	0.744
DMSO	1_DMSO	2_5	DMSO_2_5	0.873
DMSO	1_DMSO	2_5	DMSO_2_5	0.982
DMSO	1_DMSO	2_5	DMSO_2_5	0.637
DMSO	1_DMSO	2_5	DMSO_2_5	0.64
DMSO	1_DMSO	2_5	DMSO_2_5	0.982
DMSO	1_DMSO	2_5	DMSO_2_5	0.603
DMSO	1_DMSO	2_5	DMSO_2_5	0.787
DMSO	1_DMSO	2_5	DMSO_2_5	0.763
DMSO	1_DMSO	2_5	DMSO_2_5	0.917
DMSO	1_DMSO	2_5	DMSO_2_5	0.694
DMSO	1_DMSO	2_5	DMSO_2_5	0.684
DMSO	1_DMSO	2_5	DMSO_2_5	0.467
DMSO	1_DMSO	2_5	DMSO_2_5	1.037
DMSO	1_DMSO	2_5	DMSO_2_5	0.995
DMSO	1_DMSO	2_5	DMSO_2_5	0.923
DMSO	1_DMSO	2_5	DMSO_2_5	0.824
DMSO	1_DMSO	2_5	DMSO_2_5	0.778
DMSO	1_DMSO	2_5	DMSO_2_5	0.832
DMSO	1_DMSO	2_5	DMSO_2_5	0.649
DMSO	1_DMSO	2_5	DMSO_2_5	0.763
DMSO	1_DMSO	2_5	DMSO_2_5	0.948
DMSO	1_DMSO	2_5	DMSO_2_5	0.711
DMSO	1_DMSO	2_5	DMSO_2_5	0.801
DMSO	1_DMSO	2_5	DMSO_2_5	0.761
DMSO	1_DMSO	2_5	DMSO_2_5	0.7
DMSO	1_DMSO	2_5	DMSO_2_5	0.979
DMSO	1_DMSO	2_5	DMSO_2_5	0.724
DMSO	1_DMSO	2_5	DMSO_2_5	0.875
DMSO	1_DMSO	2_5	DMSO_2_5	0.44
DMSO	1_DMSO	2_5	DMSO_2_5	0.726
DMSO	1_DMSO	2_5	DMSO_2_5	0.988
DMSO	1_DMSO	2_5	DMSO_2_5	0.914
DMSO	1_DMSO	2_5	DMSO_2_5	0.687
DMSO	1_DMSO	2_5	DMSO_2_5	0.934
DMSO	1_DMSO	2_5	DMSO_2_5	0.554
DMSO	1_DMSO	2_5	DMSO_2_5	0.67
DMSO	1_DMSO	2_5	DMSO_2_5	0.867
DMSO	1_DMSO	2_5	DMSO_2_5	1.007
DMSO	1_DMSO	2_5	DMSO_2_5	0.61
DMSO	1_DMSO	2_5	DMSO_2_5	0.79
DMSO	1_DMSO	2_5	DMSO_2_5	0.677
DMSO	1_DMSO	2_5	DMSO_2_5	0.924
DMSO	1_DMSO	2_5	DMSO_2_5	0.639
DMSO	1_DMSO	2_5	DMSO_2_5	0.771
DMSO	1_DMSO	2_5	DMSO_2_5	0.586
DMSO	1_DMSO	2_5	DMSO_2_5	0.591
DMSO	1_DMSO	2_5	DMSO_2_5	0.803
DMSO	1_DMSO	2_5	DMSO_2_5	0.606
DMSO	1_DMSO	2_5	DMSO_2_5	0.774
DMSO	1_DMSO	2_5	DMSO_2_5	0.641
DMSO	1_DMSO	2_5	DMSO_2_5	0.881
DMSO	1_DMSO	2_5	DMSO_2_5	0.741
DMSO	1_DMSO	2_5	DMSO_2_5	0.733
DMSO	1_DMSO	2_5	DMSO_2_5	0.675
DMSO	1_DMSO	2_5	DMSO_2_5	0.623
DMSO	1_DMSO	2_5	DMSO_2_5	0.674
DMSO	1_DMSO	2_5	DMSO_2_5	0.641
DMSO	1_DMSO	2_5	DMSO_2_5	0.597
DMSO	1_DMSO	2_5	DMSO_2_5	0.681
DMSO	1_DMSO	2_5	DMSO_2_5	0.778
DMSO	1_DMSO	2_5	DMSO_2_5	0.823
DMSO	1_DMSO	2_5	DMSO_2_5	0.613
DMSO	1_DMSO	2_5	DMSO_2_5	0.702
DMSO	1_DMSO	2_5	DMSO_2_5	0.677
DMSO	1_DMSO	2_5	DMSO_2_5	0.696
DMSO	1_DMSO	2_5	DMSO_2_5	0.763
DMSO	1_DMSO	2_5	DMSO_2_5	0.498
DMSO	1_DMSO	2_5	DMSO_2_5	0.785
DMSO	1_DMSO	2_5	DMSO_2_5	0.474
DMSO	1_DMSO	2_5	DMSO_2_5	0.732
DMSO	1_DMSO	2_5	DMSO_2_5	0.875
DMSO	1_DMSO	2_5	DMSO_2_5	0.736
DMSO	1_DMSO	2_5	DMSO_2_5	0.417
DMSO	1_DMSO	2_5	DMSO_2_5	0.789
DMSO	1_DMSO	2_5	DMSO_2_5	0.439
DMSO	1_DMSO	2_5	DMSO_2_5	0.721
DMSO	1_DMSO	2_5	DMSO_2_5	0.744
DMSO	1_DMSO	2_5	DMSO_2_5	0.873
DMSO	1_DMSO	2_5	DMSO_2_5	0.796
DMSO	1_DMSO	2_5	DMSO_2_5	0.903
DMSO	1_DMSO	2_5	DMSO_2_5	0.798
DMSO	1_DMSO	2_5	DMSO_2_5	0.7
DMSO	1_DMSO	2_5	DMSO_2_5	0.63
DMSO	1_DMSO	2_5	DMSO_2_5	0.735
DMSO	1_DMSO	2_5	DMSO_2_5	0.682
DMSO	1_DMSO	2_5	DMSO_2_5	0.772
DMSO	1_DMSO	2_5	DMSO_2_5	0.741
DMSO	1_DMSO	2_5	DMSO_2_5	0.728
DMSO	1_DMSO	2_5	DMSO_2_5	0.818
DMSO	1_DMSO	2_5	DMSO_2_5	0.724
DMSO	1_DMSO	2_5	DMSO_2_5	0.84
DMSO	1_DMSO	2_5	DMSO_2_5	1.009
DMSO	1_DMSO	2_5	DMSO_2_5	0.85
DMSO	1_DMSO	2_5	DMSO_2_5	0.853
DMSO	1_DMSO	2_5	DMSO_2_5	0.589
DMSO	1_DMSO	2_5	DMSO_2_5	0.899
DMSO	1_DMSO	2_5	DMSO_2_5	0.853
DMSO	1_DMSO	2_5	DMSO_2_5	0.913
DMSO	1_DMSO	2_5	DMSO_2_5	0.505
DMSO	1_DMSO	2_5	DMSO_2_5	0.717
DMSO	1_DMSO	2_5	DMSO_2_5	0.381
DMSO	1_DMSO	2_5	DMSO_2_5	0.467
DMSO	1_DMSO	2_5	DMSO_2_5	0.832
DMSO	1_DMSO	2_5	DMSO_2_5	0.545
DMSO	1_DMSO	2_5	DMSO_2_5	0.825
DMSO	1_DMSO	2_5	DMSO_2_5	0.733
DMSO	1_DMSO	2_5	DMSO_2_5	0.913
DMSO	1_DMSO	2_5	DMSO_2_5	0.813
DMSO	1_DMSO	2_5	DMSO_2_5	0.832
DMSO	1_DMSO	2_5	DMSO_2_5	0.691
DMSO	1_DMSO	2_5	DMSO_2_5	0.812
DMSO	1_DMSO	2_5	DMSO_2_5	0.686
DMSO	1_DMSO	2_5	DMSO_2_5	0.482
DMSO	1_DMSO	2_5	DMSO_2_5	0.581
DMSO	1_DMSO	2_5	DMSO_2_5	0.832
DMSO	1_DMSO	2_5	DMSO_2_5	0.775
DMSO	1_DMSO	2_5	DMSO_2_5	0.82
DMSO	1_DMSO	2_5	DMSO_2_5	0.608
DMSO	1_DMSO	2_5	DMSO_2_5	0.845
DMSO	1_DMSO	2_5	DMSO_2_5	0.661
DMSO	1_DMSO	2_5	DMSO_2_5	0.736
DMSO	1_DMSO	2_5	DMSO_2_5	0.727
DMSO	1_DMSO	2_5	DMSO_2_5	0.78
DMSO	1_DMSO	2_5	DMSO_2_5	0.893
DMSO	1_DMSO	2_5	DMSO_2_5	0.571
DMSO	1_DMSO	2_5	DMSO_2_5	0.427
DMSO	1_DMSO	2_5	DMSO_2_5	0.568
DMSO	1_DMSO	2_5	DMSO_2_5	0.586
DMSO	1_DMSO	2_5	DMSO_2_5	0.532
DMSO	1_DMSO	2_6	DMSO_2_6	0.728
DMSO	1_DMSO	2_6	DMSO_2_6	0.617
DMSO	1_DMSO	2_6	DMSO_2_6	0.684
DMSO	1_DMSO	2_6	DMSO_2_6	0.675
DMSO	1_DMSO	2_6	DMSO_2_6	0.571
DMSO	1_DMSO	2_6	DMSO_2_6	0.577
DMSO	1_DMSO	2_6	DMSO_2_6	0.535
DMSO	1_DMSO	2_6	DMSO_2_6	0.508
DMSO	1_DMSO	2_6	DMSO_2_6	0.432
DMSO	1_DMSO	2_6	DMSO_2_6	0.556
DMSO	1_DMSO	2_6	DMSO_2_6	0.699
DMSO	1_DMSO	2_6	DMSO_2_6	0.673
DMSO	1_DMSO	2_6	DMSO_2_6	0.659
DMSO	1_DMSO	2_6	DMSO_2_6	0.598
DMSO	1_DMSO	2_6	DMSO_2_6	0.712
DMSO	1_DMSO	2_6	DMSO_2_6	0.555
DMSO	1_DMSO	2_6	DMSO_2_6	0.539
DMSO	1_DMSO	2_6	DMSO_2_6	0.499
DMSO	1_DMSO	2_6	DMSO_2_6	0.588
DMSO	1_DMSO	2_6	DMSO_2_6	0.555
DMSO	1_DMSO	2_6	DMSO_2_6	0.56
DMSO	1_DMSO	2_6	DMSO_2_6	0.69
DMSO	1_DMSO	2_6	DMSO_2_6	0.862
DMSO	1_DMSO	2_6	DMSO_2_6	0.716
DMSO	1_DMSO	2_6	DMSO_2_6	0.668
DMSO	1_DMSO	2_6	DMSO_2_6	0.704
DMSO	1_DMSO	2_6	DMSO_2_6	0.646
DMSO	1_DMSO	2_6	DMSO_2_6	0.608
DMSO	1_DMSO	2_6	DMSO_2_6	0.496
DMSO	1_DMSO	2_6	DMSO_2_6	0.68
DMSO	1_DMSO	2_6	DMSO_2_6	0.596
DMSO	1_DMSO	2_6	DMSO_2_6	0.644
DMSO	1_DMSO	2_6	DMSO_2_6	0.513
DMSO	1_DMSO	2_6	DMSO_2_6	0.536
DMSO	1_DMSO	2_6	DMSO_2_6	0.404
DMSO	1_DMSO	2_6	DMSO_2_6	0.502
DMSO	1_DMSO	2_6	DMSO_2_6	0.529
DMSO	1_DMSO	2_6	DMSO_2_6	0.898
DMSO	1_DMSO	2_6	DMSO_2_6	0.501
DMSO	1_DMSO	2_6	DMSO_2_6	0.466
DMSO	1_DMSO	2_6	DMSO_2_6	0.612
DMSO	1_DMSO	2_6	DMSO_2_6	0.626
DMSO	1_DMSO	2_6	DMSO_2_6	0.924
DMSO	1_DMSO	2_6	DMSO_2_6	0.737
DMSO	1_DMSO	2_6	DMSO_2_6	0.685
DMSO	1_DMSO	2_6	DMSO_2_6	0.848
DMSO	1_DMSO	2_6	DMSO_2_6	0.752
DMSO	1_DMSO	2_6	DMSO_2_6	0.427
DMSO	1_DMSO	2_6	DMSO_2_6	0.615
DMSO	1_DMSO	2_6	DMSO_2_6	0.767
DMSO	1_DMSO	2_6	DMSO_2_6	0.744
DMSO	1_DMSO	2_6	DMSO_2_6	0.652
DMSO	1_DMSO	2_6	DMSO_2_6	0.668
DMSO	1_DMSO	2_6	DMSO_2_6	0.828
DMSO	1_DMSO	2_6	DMSO_2_6	0.674
DMSO	1_DMSO	2_6	DMSO_2_6	0.742
DMSO	1_DMSO	2_6	DMSO_2_6	0.649
DMSO	1_DMSO	2_6	DMSO_2_6	0.5
DMSO	1_DMSO	2_6	DMSO_2_6	0.532
DMSO	1_DMSO	2_6	DMSO_2_6	0.685
DMSO	1_DMSO	2_6	DMSO_2_6	0.696
DMSO	1_DMSO	2_6	DMSO_2_6	0.716
DMSO	1_DMSO	2_6	DMSO_2_6	0.474
DMSO	1_DMSO	2_6	DMSO_2_6	0.876
DMSO	1_DMSO	2_6	DMSO_2_6	0.733
DMSO	1_DMSO	2_6	DMSO_2_6	0.662
DMSO	1_DMSO	2_6	DMSO_2_6	0.869
DMSO	1_DMSO	2_6	DMSO_2_6	0.75
DMSO	1_DMSO	2_6	DMSO_2_6	0.818
DMSO	1_DMSO	2_6	DMSO_2_6	0.503
DMSO	1_DMSO	2_6	DMSO_2_6	0.626
DMSO	1_DMSO	2_6	DMSO_2_6	0.901
DMSO	1_DMSO	2_6	DMSO_2_6	0.504
DMSO	1_DMSO	2_6	DMSO_2_6	0.897
DMSO	1_DMSO	2_6	DMSO_2_6	0.837
DMSO	1_DMSO	2_6	DMSO_2_6	0.851
DMSO	1_DMSO	2_6	DMSO_2_6	0.813
DMSO	1_DMSO	2_6	DMSO_2_6	0.747
DMSO	1_DMSO	2_6	DMSO_2_6	0.918
DMSO	1_DMSO	2_6	DMSO_2_6	0.84
DMSO	1_DMSO	2_6	DMSO_2_6	0.892
DMSO	1_DMSO	2_6	DMSO_2_6	0.796
DMSO	1_DMSO	2_6	DMSO_2_6	0.779
DMSO	1_DMSO	2_6	DMSO_2_6	0.765
DMSO	1_DMSO	2_6	DMSO_2_6	0.582
DMSO	1_DMSO	2_6	DMSO_2_6	0.747
DMSO	1_DMSO	2_6	DMSO_2_6	0.909
DMSO	1_DMSO	2_6	DMSO_2_6	1.007
DMSO	1_DMSO	2_6	DMSO_2_6	0.912
DMSO	1_DMSO	2_6	DMSO_2_6	0.812
DMSO	1_DMSO	2_6	DMSO_2_6	0.747
DMSO	1_DMSO	2_6	DMSO_2_6	0.808
DMSO	1_DMSO	2_6	DMSO_2_6	0.793
DMSO	1_DMSO	2_6	DMSO_2_6	0.722
DMSO	1_DMSO	2_6	DMSO_2_6	0.903
DMSO	1_DMSO	2_6	DMSO_2_6	0.839
DMSO	1_DMSO	2_6	DMSO_2_6	0.872
DMSO	1_DMSO	2_6	DMSO_2_6	0.981
DMSO	1_DMSO	2_6	DMSO_2_6	0.887
DMSO	1_DMSO	2_6	DMSO_2_6	0.746
DMSO	1_DMSO	2_6	DMSO_2_6	0.522
DMSO	1_DMSO	2_6	DMSO_2_6	0.733
DMSO	1_DMSO	2_6	DMSO_2_6	0.824
DMSO	1_DMSO	2_6	DMSO_2_6	0.653
DMSO	1_DMSO	2_6	DMSO_2_6	0.964
DMSO	1_DMSO	2_6	DMSO_2_6	0.876
DMSO	1_DMSO	2_6	DMSO_2_6	0.543
DMSO	1_DMSO	2_6	DMSO_2_6	0.823
DMSO	1_DMSO	2_6	DMSO_2_6	0.839
DMSO	1_DMSO	2_6	DMSO_2_6	0.724
DMSO	1_DMSO	2_6	DMSO_2_6	0.553
DMSO	1_DMSO	2_6	DMSO_2_6	0.656
DMSO	1_DMSO	2_6	DMSO_2_6	0.73
DMSO	1_DMSO	2_6	DMSO_2_6	0.384
DMSO	1_DMSO	2_6	DMSO_2_6	0.498
DMSO	1_DMSO	2_6	DMSO_2_6	0.499
DMSO	1_DMSO	2_6	DMSO_2_6	0.508
DMSO	1_DMSO	2_6	DMSO_2_6	0.7
DMSO	1_DMSO	2_6	DMSO_2_6	0.617
DMSO	1_DMSO	2_6	DMSO_2_6	0.578
DMSO	1_DMSO	2_6	DMSO_2_6	0.68
DMSO	1_DMSO	2_6	DMSO_2_6	0.687
DMSO	1_DMSO	2_6	DMSO_2_6	0.637
DMSO	1_DMSO	2_6	DMSO_2_6	0.687
DMSO	1_DMSO	2_6	DMSO_2_6	0.686
DMSO	1_DMSO	2_6	DMSO_2_6	0.728
DMSO	1_DMSO	2_6	DMSO_2_6	0.622
DMSO	1_DMSO	2_6	DMSO_2_6	0.653
DMSO	1_DMSO	2_6	DMSO_2_6	0.687
DMSO	1_DMSO	2_6	DMSO_2_6	0.66
DMSO	1_DMSO	2_6	DMSO_2_6	0.59
DMSO	1_DMSO	2_6	DMSO_2_6	0.56
DMSO	1_DMSO	2_6	DMSO_2_6	0.701
DMSO	1_DMSO	2_6	DMSO_2_6	0.889
DMSO	1_DMSO	2_6	DMSO_2_6	0.561
DMSO	1_DMSO	2_6	DMSO_2_6	0.669
DMSO	1_DMSO	2_6	DMSO_2_6	0.433
DMSO	1_DMSO	2_6	DMSO_2_6	0.675
DMSO	1_DMSO	2_6	DMSO_2_6	0.592
DMSO	1_DMSO	2_6	DMSO_2_6	0.717
DMSO	1_DMSO	2_6	DMSO_2_6	0.669
DMSO	1_DMSO	2_6	DMSO_2_6	0.586
DMSO	1_DMSO	2_6	DMSO_2_6	0.765
DMSO	1_DMSO	2_6	DMSO_2_6	0.611
DMSO	1_DMSO	2_6	DMSO_2_6	0.606
DMSO	1_DMSO	2_6	DMSO_2_6	0.653
DMSO	1_DMSO	2_6	DMSO_2_6	0.622
DMSO	1_DMSO	2_6	DMSO_2_6	0.684
DMSO	1_DMSO	2_6	DMSO_2_6	0.506
DMSO	1_DMSO	2_6	DMSO_2_6	0.486
DMSO	1_DMSO	2_6	DMSO_2_6	0.466
DMSO	1_DMSO	2_6	DMSO_2_6	0.435
DMSO	1_DMSO	2_6	DMSO_2_6	0.364
DMSO	1_DMSO	2_6	DMSO_2_6	0.612
DMSO	1_DMSO	2_6	DMSO_2_6	0.41
DMSO	1_DMSO	2_6	DMSO_2_6	0.527
DMSO	1_DMSO	2_6	DMSO_2_6	0.396
DMSO	1_DMSO	2_6	DMSO_2_6	0.427
DMSO	1_DMSO	2_6	DMSO_2_6	0.414
DMSO	1_DMSO	2_6	DMSO_2_6	0.404
DMSO	1_DMSO	2_6	DMSO_2_6	0.557
DMSO	1_DMSO	2_6	DMSO_2_6	0.529
DMSO	1_DMSO	2_6	DMSO_2_6	0.342
DMSO	1_DMSO	2_6	DMSO_2_6	0.675
DMSO	1_DMSO	2_6	DMSO_2_6	0.726
DMSO	1_DMSO	2_6	DMSO_2_6	0.772
DMSO	1_DMSO	2_6	DMSO_2_6	0.698
DMSO	1_DMSO	2_6	DMSO_2_6	0.596
DMSO	1_DMSO	2_6	DMSO_2_6	0.778
DMSO	1_DMSO	2_6	DMSO_2_6	0.593
DMSO	1_DMSO	2_6	DMSO_2_6	0.544
DMSO	1_DMSO	2_6	DMSO_2_6	0.498
DMSO	1_DMSO	2_6	DMSO_2_6	0.427
DMSO	1_DMSO	2_6	DMSO_2_6	0.605
DMSO	1_DMSO	2_6	DMSO_2_6	0.494
DMSO	1_DMSO	2_6	DMSO_2_6	0.783
DMSO	1_DMSO	2_6	DMSO_2_6	0.613
DMSO	1_DMSO	2_6	DMSO_2_6	0.686
DMSO	1_DMSO	2_6	DMSO_2_6	0.577
DMSO	1_DMSO	2_6	DMSO_2_6	0.418
DMSO	1_DMSO	2_6	DMSO_2_6	0.442
DMSO	1_DMSO	2_6	DMSO_2_6	0.629
DMSO	1_DMSO	2_6	DMSO_2_6	0.424
DMSO	1_DMSO	2_6	DMSO_2_6	0.756
DMSO	1_DMSO	2_6	DMSO_2_6	0.555
DMSO	1_DMSO	2_6	DMSO_2_6	0.565
DMSO	1_DMSO	2_6	DMSO_2_6	0.561
DMSO	1_DMSO	2_6	DMSO_2_6	0.695
DMSO	1_DMSO	2_6	DMSO_2_6	0.539
DMSO	1_DMSO	2_6	DMSO_2_6	0.612
DMSO	1_DMSO	2_6	DMSO_2_6	0.668
DMSO	1_DMSO	2_7	DMSO_2_7	0.652
DMSO	1_DMSO	2_7	DMSO_2_7	0.775
DMSO	1_DMSO	2_7	DMSO_2_7	0.559
DMSO	1_DMSO	2_7	DMSO_2_7	0.369
DMSO	1_DMSO	2_7	DMSO_2_7	0.634
DMSO	1_DMSO	2_7	DMSO_2_7	0.686
DMSO	1_DMSO	2_7	DMSO_2_7	0.602
DMSO	1_DMSO	2_7	DMSO_2_7	0.611
DMSO	1_DMSO	2_7	DMSO_2_7	0.649
DMSO	1_DMSO	2_7	DMSO_2_7	0.593
DMSO	1_DMSO	2_7	DMSO_2_7	0.584
DMSO	1_DMSO	2_7	DMSO_2_7	0.424
DMSO	1_DMSO	2_7	DMSO_2_7	0.482
DMSO	1_DMSO	2_7	DMSO_2_7	0.579
DMSO	1_DMSO	2_7	DMSO_2_7	0.462
DMSO	1_DMSO	2_7	DMSO_2_7	0.561
DMSO	1_DMSO	2_7	DMSO_2_7	0.529
DMSO	1_DMSO	2_7	DMSO_2_7	0.434
DMSO	1_DMSO	2_7	DMSO_2_7	0.589
DMSO	1_DMSO	2_7	DMSO_2_7	0.517
DMSO	1_DMSO	2_7	DMSO_2_7	0.483
DMSO	1_DMSO	2_7	DMSO_2_7	0.598
DMSO	1_DMSO	2_7	DMSO_2_7	0.668
DMSO	1_DMSO	2_7	DMSO_2_7	0.508
DMSO	1_DMSO	2_7	DMSO_2_7	0.53
DMSO	1_DMSO	2_7	DMSO_2_7	0.433
DMSO	1_DMSO	2_7	DMSO_2_7	0.498
DMSO	1_DMSO	2_7	DMSO_2_7	0.405
DMSO	1_DMSO	2_7	DMSO_2_7	0.508
DMSO	1_DMSO	2_7	DMSO_2_7	0.564
DMSO	1_DMSO	2_7	DMSO_2_7	0.452
DMSO	1_DMSO	2_7	DMSO_2_7	0.322
DMSO	1_DMSO	2_7	DMSO_2_7	0.593
DMSO	1_DMSO	2_7	DMSO_2_7	0.593
DMSO	1_DMSO	2_7	DMSO_2_7	0.76
DMSO	1_DMSO	2_7	DMSO_2_7	0.698
DMSO	1_DMSO	2_7	DMSO_2_7	0.477
DMSO	1_DMSO	2_7	DMSO_2_7	0.632
DMSO	1_DMSO	2_7	DMSO_2_7	0.734
DMSO	1_DMSO	2_7	DMSO_2_7	0.607
DMSO	1_DMSO	2_7	DMSO_2_7	0.7
DMSO	1_DMSO	2_7	DMSO_2_7	0.694
DMSO	1_DMSO	2_7	DMSO_2_7	0.679
DMSO	1_DMSO	2_7	DMSO_2_7	0.638
DMSO	1_DMSO	2_7	DMSO_2_7	0.749
DMSO	1_DMSO	2_7	DMSO_2_7	0.621
DMSO	1_DMSO	2_7	DMSO_2_7	0.465
DMSO	1_DMSO	2_7	DMSO_2_7	0.56
DMSO	1_DMSO	2_7	DMSO_2_7	0.623
DMSO	1_DMSO	2_7	DMSO_2_7	0.591
DMSO	1_DMSO	2_7	DMSO_2_7	0.693
DMSO	1_DMSO	2_7	DMSO_2_7	0.782
DMSO	1_DMSO	2_7	DMSO_2_7	0.702
DMSO	1_DMSO	2_7	DMSO_2_7	0.559
DMSO	1_DMSO	2_7	DMSO_2_7	0.452
DMSO	1_DMSO	2_7	DMSO_2_7	0.557
DMSO	1_DMSO	2_7	DMSO_2_7	0.53
DMSO	1_DMSO	2_7	DMSO_2_7	0.564
DMSO	1_DMSO	2_7	DMSO_2_7	0.612
DMSO	1_DMSO	2_7	DMSO_2_7	0.712
DMSO	1_DMSO	2_7	DMSO_2_7	0.613
DMSO	1_DMSO	2_7	DMSO_2_7	0.586
DMSO	1_DMSO	2_7	DMSO_2_7	0.7
DMSO	1_DMSO	2_7	DMSO_2_7	0.548
DMSO	1_DMSO	2_7	DMSO_2_7	0.458
DMSO	1_DMSO	2_7	DMSO_2_7	0.639
DMSO	1_DMSO	2_7	DMSO_2_7	0.678
DMSO	1_DMSO	2_7	DMSO_2_7	0.519
DMSO	1_DMSO	2_7	DMSO_2_7	0.684
DMSO	1_DMSO	2_7	DMSO_2_7	0.737
DMSO	1_DMSO	2_7	DMSO_2_7	0.866
DMSO	1_DMSO	2_7	DMSO_2_7	0.519
DMSO	1_DMSO	2_7	DMSO_2_7	0.681
DMSO	1_DMSO	2_7	DMSO_2_7	0.59
DMSO	1_DMSO	2_7	DMSO_2_7	0.455
DMSO	1_DMSO	2_7	DMSO_2_7	0.715
DMSO	1_DMSO	2_7	DMSO_2_7	0.697
DMSO	1_DMSO	2_7	DMSO_2_7	0.572
DMSO	1_DMSO	2_7	DMSO_2_7	0.709
DMSO	1_DMSO	2_7	DMSO_2_7	0.757
DMSO	1_DMSO	2_7	DMSO_2_7	0.708
DMSO	1_DMSO	2_7	DMSO_2_7	0.666
DMSO	1_DMSO	2_7	DMSO_2_7	0.551
DMSO	1_DMSO	2_7	DMSO_2_7	0.759
DMSO	1_DMSO	2_7	DMSO_2_7	0.545
DMSO	1_DMSO	2_7	DMSO_2_7	0.652
DMSO	1_DMSO	2_7	DMSO_2_7	0.971
DMSO	1_DMSO	2_7	DMSO_2_7	0.721
DMSO	1_DMSO	2_7	DMSO_2_7	0.749
DMSO	1_DMSO	2_7	DMSO_2_7	0.696
DMSO	1_DMSO	2_7	DMSO_2_7	0.651
DMSO	1_DMSO	2_7	DMSO_2_7	0.692
DMSO	1_DMSO	2_7	DMSO_2_7	0.772
DMSO	1_DMSO	2_7	DMSO_2_7	0.811
DMSO	1_DMSO	2_7	DMSO_2_7	0.693
DMSO	1_DMSO	2_7	DMSO_2_7	0.963
DMSO	1_DMSO	2_7	DMSO_2_7	0.792
DMSO	1_DMSO	2_7	DMSO_2_7	0.533
DMSO	1_DMSO	2_7	DMSO_2_7	0.887
DMSO	1_DMSO	2_7	DMSO_2_7	0.731
DMSO	1_DMSO	2_7	DMSO_2_7	0.587
DMSO	1_DMSO	2_7	DMSO_2_7	0.863
DMSO	1_DMSO	2_7	DMSO_2_7	0.752
DMSO	1_DMSO	2_7	DMSO_2_7	0.803
DMSO	1_DMSO	2_7	DMSO_2_7	0.546
DMSO	1_DMSO	2_7	DMSO_2_7	0.656
DMSO	1_DMSO	2_7	DMSO_2_7	0.704
DMSO	1_DMSO	2_7	DMSO_2_7	0.455
DMSO	1_DMSO	2_7	DMSO_2_7	0.683
DMSO	1_DMSO	2_7	DMSO_2_7	0.794
DMSO	1_DMSO	2_7	DMSO_2_7	0.67
DMSO	1_DMSO	2_7	DMSO_2_7	0.853
DMSO	1_DMSO	2_7	DMSO_2_7	0.991
DMSO	1_DMSO	2_7	DMSO_2_7	0.532
DMSO	1_DMSO	2_7	DMSO_2_7	0.627
DMSO	1_DMSO	2_7	DMSO_2_7	0.807
DMSO	1_DMSO	2_7	DMSO_2_7	0.705
DMSO	1_DMSO	2_7	DMSO_2_7	0.815
DMSO	1_DMSO	2_7	DMSO_2_7	0.761
DMSO	1_DMSO	2_7	DMSO_2_7	0.84
DMSO	1_DMSO	2_7	DMSO_2_7	0.692
DMSO	1_DMSO	2_7	DMSO_2_7	0.477
DMSO	1_DMSO	2_7	DMSO_2_7	0.745
DMSO	1_DMSO	2_7	DMSO_2_7	0.772
DMSO	1_DMSO	2_7	DMSO_2_7	0.615
DMSO	1_DMSO	2_7	DMSO_2_7	0.801
DMSO	1_DMSO	2_7	DMSO_2_7	0.748
DMSO	1_DMSO	2_7	DMSO_2_7	0.782
DMSO	1_DMSO	2_7	DMSO_2_7	0.376
DMSO	1_DMSO	2_7	DMSO_2_7	0.727
DMSO	1_DMSO	2_7	DMSO_2_7	0.732
DMSO	1_DMSO	2_7	DMSO_2_7	0.61
DMSO	1_DMSO	2_7	DMSO_2_7	0.626
DMSO	1_DMSO	2_7	DMSO_2_7	0.672
DMSO	1_DMSO	2_7	DMSO_2_7	0.829
DMSO	1_DMSO	2_7	DMSO_2_7	0.698
DMSO	1_DMSO	2_7	DMSO_2_7	0.65
DMSO	1_DMSO	2_7	DMSO_2_7	0.738
DMSO	1_DMSO	2_7	DMSO_2_7	0.506
DMSO	1_DMSO	2_7	DMSO_2_7	0.695
DMSO	1_DMSO	2_7	DMSO_2_7	0.77
DMSO	1_DMSO	2_7	DMSO_2_7	0.643
DMSO	1_DMSO	2_7	DMSO_2_7	0.634
DMSO	1_DMSO	2_7	DMSO_2_7	0.662
DMSO	1_DMSO	2_7	DMSO_2_7	0.697
DMSO	1_DMSO	2_7	DMSO_2_7	0.516
DMSO	1_DMSO	2_7	DMSO_2_7	0.736
DMSO	1_DMSO	2_7	DMSO_2_7	0.561
DMSO	1_DMSO	2_7	DMSO_2_7	0.632
DMSO	1_DMSO	2_7	DMSO_2_7	0.532
DMSO	1_DMSO	2_7	DMSO_2_7	0.558
DMSO	1_DMSO	2_7	DMSO_2_7	0.667
DMSO	1_DMSO	2_7	DMSO_2_7	0.759
DMSO	1_DMSO	2_7	DMSO_2_7	0.608
DMSO	1_DMSO	2_7	DMSO_2_7	0.71
DMSO	1_DMSO	2_7	DMSO_2_7	0.319
DMSO	1_DMSO	2_7	DMSO_2_7	0.613
DMSO	1_DMSO	2_7	DMSO_2_7	0.51
DMSO	1_DMSO	2_7	DMSO_2_7	0.536
DMSO	1_DMSO	2_7	DMSO_2_7	0.51
DMSO	1_DMSO	2_7	DMSO_2_7	0.645
DMSO	1_DMSO	2_7	DMSO_2_7	0.426
DMSO	1_DMSO	2_7	DMSO_2_7	0.442
DMSO	1_DMSO	2_7	DMSO_2_7	0.368
DMSO	1_DMSO	2_7	DMSO_2_7	0.568
DMSO	1_DMSO	2_7	DMSO_2_7	0.545
DMSO	1_DMSO	2_7	DMSO_2_7	0.439
DMSO	1_DMSO	2_8	DMSO_2_8	0.442
DMSO	1_DMSO	2_8	DMSO_2_8	0.495
DMSO	1_DMSO	2_8	DMSO_2_8	0.392
DMSO	1_DMSO	2_8	DMSO_2_8	0.347
DMSO	1_DMSO	2_8	DMSO_2_8	0.495
DMSO	1_DMSO	2_8	DMSO_2_8	0.538
DMSO	1_DMSO	2_8	DMSO_2_8	0.662
DMSO	1_DMSO	2_8	DMSO_2_8	0.55
DMSO	1_DMSO	2_8	DMSO_2_8	0.626
DMSO	1_DMSO	2_8	DMSO_2_8	0.573
DMSO	1_DMSO	2_8	DMSO_2_8	0.587
DMSO	1_DMSO	2_8	DMSO_2_8	0.468
DMSO	1_DMSO	2_8	DMSO_2_8	0.64
DMSO	1_DMSO	2_8	DMSO_2_8	0.48
DMSO	1_DMSO	2_8	DMSO_2_8	0.587
DMSO	1_DMSO	2_8	DMSO_2_8	0.599
DMSO	1_DMSO	2_8	DMSO_2_8	0.594
DMSO	1_DMSO	2_8	DMSO_2_8	0.657
DMSO	1_DMSO	2_8	DMSO_2_8	0.559
DMSO	1_DMSO	2_8	DMSO_2_8	0.586
DMSO	1_DMSO	2_8	DMSO_2_8	0.631
DMSO	1_DMSO	2_8	DMSO_2_8	0.62
DMSO	1_DMSO	2_8	DMSO_2_8	0.822
DMSO	1_DMSO	2_8	DMSO_2_8	0.719
DMSO	1_DMSO	2_8	DMSO_2_8	0.656
DMSO	1_DMSO	2_8	DMSO_2_8	0.65
DMSO	1_DMSO	2_8	DMSO_2_8	0.616
DMSO	1_DMSO	2_8	DMSO_2_8	0.544
DMSO	1_DMSO	2_8	DMSO_2_8	0.586
DMSO	1_DMSO	2_8	DMSO_2_8	0.586
DMSO	1_DMSO	2_8	DMSO_2_8	0.866
DMSO	1_DMSO	2_8	DMSO_2_8	0.783
DMSO	1_DMSO	2_8	DMSO_2_8	0.844
DMSO	1_DMSO	2_8	DMSO_2_8	0.769
DMSO	1_DMSO	2_8	DMSO_2_8	0.603
DMSO	1_DMSO	2_8	DMSO_2_8	0.57
DMSO	1_DMSO	2_8	DMSO_2_8	0.642
DMSO	1_DMSO	2_8	DMSO_2_8	0.473
DMSO	1_DMSO	2_8	DMSO_2_8	0.905
DMSO	1_DMSO	2_8	DMSO_2_8	0.732
DMSO	1_DMSO	2_8	DMSO_2_8	0.559
DMSO	1_DMSO	2_8	DMSO_2_8	0.609
DMSO	1_DMSO	2_8	DMSO_2_8	0.951
DMSO	1_DMSO	2_8	DMSO_2_8	0.395
DMSO	1_DMSO	2_8	DMSO_2_8	0.57
DMSO	1_DMSO	2_8	DMSO_2_8	0.718
DMSO	1_DMSO	2_8	DMSO_2_8	0.859
DMSO	1_DMSO	2_8	DMSO_2_8	0.788
DMSO	1_DMSO	2_8	DMSO_2_8	0.888
DMSO	1_DMSO	2_8	DMSO_2_8	0.853
DMSO	1_DMSO	2_8	DMSO_2_8	0.913
DMSO	1_DMSO	2_8	DMSO_2_8	0.674
DMSO	1_DMSO	2_8	DMSO_2_8	0.901
DMSO	1_DMSO	2_8	DMSO_2_8	0.789
DMSO	1_DMSO	2_8	DMSO_2_8	0.924
DMSO	1_DMSO	2_8	DMSO_2_8	0.884
DMSO	1_DMSO	2_8	DMSO_2_8	1.112
DMSO	1_DMSO	2_8	DMSO_2_8	0.997
DMSO	1_DMSO	2_8	DMSO_2_8	0.862
DMSO	1_DMSO	2_8	DMSO_2_8	0.791
DMSO	1_DMSO	2_8	DMSO_2_8	0.826
DMSO	1_DMSO	2_8	DMSO_2_8	0.818
DMSO	1_DMSO	2_8	DMSO_2_8	0.555
DMSO	1_DMSO	2_8	DMSO_2_8	0.484
DMSO	1_DMSO	2_8	DMSO_2_8	0.501
DMSO	1_DMSO	2_8	DMSO_2_8	0.55
DMSO	1_DMSO	2_8	DMSO_2_8	0.6
DMSO	1_DMSO	2_8	DMSO_2_8	0.901
DMSO	1_DMSO	2_8	DMSO_2_8	0.789
DMSO	1_DMSO	2_8	DMSO_2_8	0.978
DMSO	1_DMSO	2_8	DMSO_2_8	0.818
DMSO	1_DMSO	2_8	DMSO_2_8	0.854
DMSO	1_DMSO	2_8	DMSO_2_8	0.789
DMSO	1_DMSO	2_8	DMSO_2_8	0.808
DMSO	1_DMSO	2_8	DMSO_2_8	0.964
DMSO	1_DMSO	2_8	DMSO_2_8	0.853
DMSO	1_DMSO	2_8	DMSO_2_8	0.694
DMSO	1_DMSO	2_8	DMSO_2_8	0.963
DMSO	1_DMSO	2_8	DMSO_2_8	0.505
DMSO	1_DMSO	2_8	DMSO_2_8	0.703
DMSO	1_DMSO	2_8	DMSO_2_8	0.725
DMSO	1_DMSO	2_8	DMSO_2_8	0.781
DMSO	1_DMSO	2_8	DMSO_2_8	0.834
DMSO	1_DMSO	2_8	DMSO_2_8	0.697
DMSO	1_DMSO	2_8	DMSO_2_8	0.806
DMSO	1_DMSO	2_8	DMSO_2_8	0.807
DMSO	1_DMSO	2_8	DMSO_2_8	0.743
DMSO	1_DMSO	2_8	DMSO_2_8	0.599
DMSO	1_DMSO	2_8	DMSO_2_8	0.794
DMSO	1_DMSO	2_8	DMSO_2_8	0.695
DMSO	1_DMSO	2_8	DMSO_2_8	0.579
DMSO	1_DMSO	2_8	DMSO_2_8	0.807
DMSO	1_DMSO	2_8	DMSO_2_8	0.667
DMSO	1_DMSO	2_8	DMSO_2_8	0.584
DMSO	1_DMSO	2_8	DMSO_2_8	0.491
DMSO	1_DMSO	2_8	DMSO_2_8	0.836
DMSO	1_DMSO	2_8	DMSO_2_8	0.962
DMSO	1_DMSO	2_8	DMSO_2_8	0.932
DMSO	1_DMSO	2_8	DMSO_2_8	0.747
DMSO	1_DMSO	2_8	DMSO_2_8	0.926
DMSO	1_DMSO	2_8	DMSO_2_8	0.765
DMSO	1_DMSO	2_8	DMSO_2_8	0.616
DMSO	1_DMSO	2_8	DMSO_2_8	0.536
DMSO	1_DMSO	2_8	DMSO_2_8	0.915
DMSO	1_DMSO	2_8	DMSO_2_8	0.647
DMSO	1_DMSO	2_8	DMSO_2_8	0.806
DMSO	1_DMSO	2_8	DMSO_2_8	0.69
DMSO	1_DMSO	2_8	DMSO_2_8	0.677
DMSO	1_DMSO	2_8	DMSO_2_8	0.801
DMSO	1_DMSO	2_8	DMSO_2_8	0.716
DMSO	1_DMSO	2_8	DMSO_2_8	0.667
DMSO	1_DMSO	2_8	DMSO_2_8	0.78
DMSO	1_DMSO	2_8	DMSO_2_8	0.758
DMSO	1_DMSO	2_8	DMSO_2_8	0.744
DMSO	1_DMSO	2_8	DMSO_2_8	0.639
DMSO	1_DMSO	2_8	DMSO_2_8	0.677
DMSO	1_DMSO	2_8	DMSO_2_8	0.691
DMSO	1_DMSO	2_8	DMSO_2_8	0.475
DMSO	1_DMSO	2_8	DMSO_2_8	0.452
DMSO	1_DMSO	2_8	DMSO_2_8	0.587
DMSO	1_DMSO	2_8	DMSO_2_8	0.56
DMSO	1_DMSO	2_8	DMSO_2_8	0.473
DMSO	1_DMSO	2_8	DMSO_2_8	0.424
DMSO	1_DMSO	2_8	DMSO_2_8	0.665
DMSO	1_DMSO	2_8	DMSO_2_8	0.546
DMSO	1_DMSO	2_8	DMSO_2_8	0.539
DMSO	1_DMSO	2_8	DMSO_2_8	0.728
DMSO	1_DMSO	2_8	DMSO_2_8	0.425
DMSO	1_DMSO	2_8	DMSO_2_8	0.517
DMSO	1_DMSO	2_8	DMSO_2_8	0.539
DMSO	1_DMSO	2_8	DMSO_2_8	0.473
DMSO	1_DMSO	2_8	DMSO_2_8	0.468
DMSO	1_DMSO	2_8	DMSO_2_8	0.798
DMSO	1_DMSO	2_8	DMSO_2_8	0.613
DMSO	1_DMSO	2_8	DMSO_2_8	0.603
DMSO	1_DMSO	2_8	DMSO_2_8	0.681
DMSO	1_DMSO	2_8	DMSO_2_8	0.6
DMSO	1_DMSO	2_8	DMSO_2_8	0.649
DMSO	1_DMSO	2_8	DMSO_2_8	0.677
DMSO	1_DMSO	2_8	DMSO_2_8	0.792
DMSO	1_DMSO	2_8	DMSO_2_8	0.395
DMSO	1_DMSO	2_8	DMSO_2_8	0.757
DMSO	1_DMSO	2_8	DMSO_2_8	0.748
DMSO	1_DMSO	2_8	DMSO_2_8	0.835
DMSO	1_DMSO	2_8	DMSO_2_8	0.853
DMSO	1_DMSO	2_8	DMSO_2_8	0.776
[truncated: 4,218 more rows]

## Sheet: Suppl. Fig. 1L
DMSO	SMIFH2		Mann Whitney test
0.8472	0.6541		P value	<0,0001
0.9143	0.6029		Exact or approximate P value?	Exact
0.8904	0.6228		P value summary	****
0.8925	0.5987		Significantly different (P < 0.05)?	Yes
0.8928	0.5343		One- or two-tailed P value?	Two-tailed
0.8399	0.4962		Sum of ranks in column A,B	317 , 244
0.7986	0.5137		Mann-Whitney U	13
0.7416	0.5733
0.653	0.6364		Difference between medians
0.6326	0.5076		Median of column A	0,8193, n=12
0.6452	0.6549		Median of column B	0,5987, n=21
0.7693	0.7691		Difference: Actual	-0.2206
	0.6049		Difference: Hodges-Lehmann	-0.2245
	0.6153
	0.6509
	0.6242
	0.5621
	0.5906
	0.5073
	0.5734
	0.5572

## Sheet: Suppl. Fig 1R Raw Data
DMSO	Smifh2 2um	Smifh2 4um
6052.28	3799.16	911.53
6556.62	3588.55	606.6
5910.76	4849.67	568.42
4740.63	5198.53	703.56
4805.49	3910.09	929.85
4979.66	1996.76	829.23
4901.39	2744.58	561.66
5631.54	2060.37	479.16
4541.44	3812.36	292.37
6439.16	5618.6	854.74
4013.77	3375.22	670.36
4600.15	3919.37	1680.01

[truncated: 14 more sheets: Suppl. Fig 1R, Suppl. Fig 4b Raw Data, Suppl. Fig. 4b, Suppl. Fig. 4c Raw Data, Suppl. Fig. 4c, Suppl. Fig. 10b Raw Data, Suppl. Fig. 10b, Suppl. Fig. 10c Raw Data, Suppl. Fig. 10c, Suppl. Fig. 11 Raw Data, Suppl. Fig. 11, Suppl. Fig 12c Raw Data Length, Suppl. Fig. 12c Raw Data CSD, Suppl. Fig. 12c]
